# Supplementary material for: 2-{N-[(2,3,4,9-Tetra­hydro-1H-carbazol-3-yl)meth­yl]methyl­sulfonamido}­ethyl methane­sulfonate
Source: Acta Crystallogr Sect E Struct Rep Online. 2013 Dec 21;70(Pt 1):o78–9. doi: 10.1107/S1600536813034016 (PMC3914105; doi:10.1107/S1600536813034016)
Supplement: Supplementary file 1 [file e-70-00o78-sup1.cif]

##############################################################################
#                                                                            #
# This CIF contains the data in a paper accepted for publication in          #
# Acta Crystallographica Section E. It conforms to the requirements of       #
# Notes for Authors for Acta Crystallographica Section E, and has been       #
# peer reviewed under the auspices of the IUCr Commission on Journals.       #
#                                                                            #
# Full details of the Crystallographic Information File format               #
# are given in the paper "The Crystallographic Information File (CIF):       #
# a New Standard Archive File for Crystallography" by S. R. Hall, F. H.      #
# Allen and I. D. Brown [Acta Cryst. (1991), A47, 655-685].                  #
#                                                                            #
# The current version of the core CIF dictionary is obtainable from          #
# ftp://ftp.iucr.org/pub/cif_core.dic.                                       #
#                                                                            #
# Software is freely available for graphical display of the structure(s)     #
# in this CIF. For information consult the CIF software page                 #
# http://www.iucr.org/resources/cif/software.                                #
#                                                                            #
# This file may be used for bona fide research purposes within the           #
# scientific community so long as proper attribution is given to the journal # 
# article from which it was obtained.                                        #
#                                                                            #
##############################################################################
data_I
_database_code_depnum_ccdc_archive 'CCDC 977607'
_audit_creation_method     SHELXL-97
_chemical_name_systematic
;\
2-{<i>N</i>-[(2,3,4,9-Tetrahydro-1<i>H</i>-carbazol-3-\
yl)methyl]methylsulfonamido}ethyl methanesulfonate
;
_chemical_name_common     ?
_chemical_formula_moiety     'C17 H24 N2 O5 S2'
_chemical_formula_sum     'C17 H24 N2 O5 S2'
_chemical_formula_iupac     'C17 H24 N2 O5 S2'
_chemical_formula_weight     400.50
_chemical_melting_point     ?
_symmetry_cell_setting     monoclinic
_symmetry_space_group_name_H-M     'P 21/c'
_symmetry_space_group_name_Hall     '-P 2ybc'
loop_
    _symmetry_equiv_pos_as_xyz
    'x, y, z'
    '-x, y+1/2, -z+1/2'
    '-x, -y, -z'
    'x, -y-1/2, z-1/2'
_cell_length_a     5.4399(2)
_cell_length_b     18.0322(6)
_cell_length_c     19.0103(6)
_cell_angle_alpha     90.00
_cell_angle_beta     98.973(2)
_cell_angle_gamma     90.00
_cell_volume     1841.96(11)
_cell_formula_units_Z     4
_cell_measurement_reflns_used     9016
_cell_measurement_theta_min     3.40
_cell_measurement_theta_max     69.46
_cell_measurement_temperature     150(2)
_exptl_crystal_description     plate
_exptl_crystal_colour     colourless
_exptl_crystal_size_max     0.18
_exptl_crystal_size_mid     0.16
_exptl_crystal_size_min     0.13
_exptl_crystal_density_diffrn     1.444
_exptl_crystal_density_meas     ?
_exptl_crystal_density_method     'not measured'
_exptl_crystal_F_000     848
_exptl_absorpt_coefficient_mu     2.899
_exptl_absorpt_correction_type     multi-scan
_exptl_absorpt_process_details     '(<i>SADABS</i>; Bruker, 2005)'
_exptl_absorpt_correction_T_min     0.623
_exptl_absorpt_correction_T_max     0.686
_exptl_special_details
;
;
_diffrn_ambient_temperature     150(2)
_diffrn_radiation_type     CuK\a
_diffrn_radiation_wavelength     1.54178
_diffrn_radiation_source     'fine-focus sealed tube'
_diffrn_radiation_monochromator     graphite
_diffrn_measurement_device_type     'Bruker Kappa APEXII CCD area-detector'
_diffrn_measurement_method     '\f and \w scans'
_diffrn_detector_area_resol_mean     ?
_diffrn_reflns_number     47392
_diffrn_reflns_av_R_equivalents     0.0539
_diffrn_reflns_av_sigmaI/netI     0.0208
_diffrn_reflns_theta_min     3.40
_diffrn_reflns_theta_max     69.75
_diffrn_reflns_theta_full     69.75
_diffrn_measured_fraction_theta_max     0.995
_diffrn_measured_fraction_theta_full     0.995
_diffrn_reflns_limit_h_min     -6
_diffrn_reflns_limit_h_max     6
_diffrn_reflns_limit_k_min     -20
_diffrn_reflns_limit_k_max     21
_diffrn_reflns_limit_l_min     -23
_diffrn_reflns_limit_l_max     23
_diffrn_standards_number     ?
_diffrn_standards_interval_count     ?
_diffrn_standards_interval_time     ?
_diffrn_standards_decay_%     ?
_refine_special_details
;
 Refinement of F^2^ against ALL reflections.  The weighted R-factor wR and
 goodness of fit S are based on F^2^, conventional R-factors R are based
 on F, with F set to zero for negative F^2^. The threshold expression of
 F^2^ > 2sigma(F^2^) is used only for calculating R-factors(gt) etc. and is
 not relevant to the choice of reflections for refinement.  R-factors based
 on F^2^ are statistically about twice as large as those based on F, and R-
 factors based on ALL data will be even larger.
;
_reflns_number_total     3472
_reflns_number_gt     3357
_reflns_threshold_expression     I>2\s(I)
_refine_ls_structure_factor_coef     Fsqd
_refine_ls_matrix_type     full
_refine_ls_R_factor_all     0.0321
_refine_ls_R_factor_gt     0.0313
_refine_ls_wR_factor_gt     0.0888
_refine_ls_wR_factor_ref     0.0897
_refine_ls_goodness_of_fit_ref     1.045
_refine_ls_restrained_S_all     1.045
_refine_ls_number_reflns     3472
_refine_ls_number_parameters     241
_refine_ls_number_restraints     0
_refine_ls_hydrogen_treatment     mixed
_refine_ls_weighting_scheme     calc
_refine_ls_weighting_details
         'calc w=1/[\s^2^(Fo^2^)+(0.0569P)^2^+0.6777P] where P=(Fo^2^+2Fc^2^)/3'
_atom_sites_solution_hydrogens     geom
_atom_sites_solution_primary     direct
_atom_sites_solution_secondary     difmap
_refine_ls_shift/su_max     0.000
_refine_ls_shift/su_mean     0.000
_refine_diff_density_max     0.412
_refine_diff_density_min     -0.363
_refine_ls_extinction_method     none
_refine_ls_extinction_coef     ?
loop_
    _atom_type_symbol
    _atom_type_description
    _atom_type_scat_dispersion_real
    _atom_type_scat_dispersion_imag
    _atom_type_scat_source
    'C' 'C' 0.0181 0.0091
                         'International Tables Vol C Tables 4.2.6.8 and 6.1.1.4'
    'H' 'H' 0.0000 0.0000
                         'International Tables Vol C Tables 4.2.6.8 and 6.1.1.4'
    'N' 'N' 0.0311 0.0180
                         'International Tables Vol C Tables 4.2.6.8 and 6.1.1.4'
    'O' 'O' 0.0492 0.0322
                         'International Tables Vol C Tables 4.2.6.8 and 6.1.1.4'
    'S' 'S' 0.3331 0.5567
                         'International Tables Vol C Tables 4.2.6.8 and 6.1.1.4'
_computing_data_collection     '<i>APEX2</i> (Bruker, 2007)'
_computing_cell_refinement     '<i>SAINT</i> (Bruker, 2007)'
_computing_data_reduction     '<i>SAINT</i> (Bruker, 2007)'
_computing_structure_solution     '<i>SHELXS97</i> (Sheldrick, 2008)'
_computing_structure_refinement     '<i>SHELXL97</i> (Sheldrick, 2008)'
_computing_molecular_graphics     '<i>ORTEP-3 for Windows</i> (Farrugia, 2012)'
_computing_publication_material
                                'WinGX (Farrugia, 2012) and PLATON (Spek, 2009)'
loop_
    _atom_site_type_symbol
    _atom_site_label
    _atom_site_fract_x
    _atom_site_fract_y
    _atom_site_fract_z
    _atom_site_U_iso_or_equiv
    _atom_site_adp_type
    _atom_site_calc_flag
    _atom_site_refinement_flags
    _atom_site_occupancy
    _atom_site_symmetry_multiplicity
    _atom_site_disorder_assembly
    _atom_site_disorder_group
    S S1 0.19263(6) -0.204476(18) 0.209478(18) 0.02367(12) Uani d . 1 1 . .
    S S2 0.21420(6) 0.077279(19) 0.091542(18) 0.02505(12) Uani d . 1 1 . .
    O O1 0.0230(2) -0.20118(6) 0.25961(6) 0.0344(3) Uani d . 1 1 . .
    O O2 0.0933(2) -0.21216(6) 0.13524(6) 0.0339(3) Uani d . 1 1 . .
    O O3 0.34759(19) 0.01082(6) 0.13520(5) 0.0276(2) Uani d . 1 1 . .
    O O4 0.3080(2) 0.14168(6) 0.12962(6) 0.0368(3) Uani d . 1 1 . .
    O O5 0.2426(2) 0.06975(6) 0.01834(6) 0.0328(3) Uani d . 1 1 . .
    N N1 0.3567(2) -0.12840(6) 0.21645(6) 0.0218(2) Uani d . 1 1 . .
    N N9 0.2800(2) 0.16928(7) 0.40969(7) 0.0264(3) Uani d . 1 1 . .
    H H9 0.161(4) 0.1983(11) 0.4018(10) 0.035(5) Uiso d . 1 1 . .
    C C1 0.1172(3) 0.07536(8) 0.31395(8) 0.0252(3) Uani d . 1 1 . .
    H H1A 0.1370 0.1042 0.2709 0.030 Uiso calc R 1 1 . .
    H H1B -0.0549 0.0824 0.3236 0.030 Uiso calc R 1 1 . .
    C C2 0.1640(2) -0.00717(8) 0.30133(8) 0.0243(3) Uani d . 1 1 . .
    H H2A 0.0927 -0.0369 0.3370 0.029 Uiso calc R 1 1 . .
    H H2B 0.0768 -0.0213 0.2536 0.029 Uiso calc R 1 1 . .
    C C3 0.4407(2) -0.02574(7) 0.30626(7) 0.0210(3) Uani d . 1 1 . .
    H H3 0.5135 0.0055 0.2713 0.025 Uiso calc R 1 1 . .
    C C4 0.5787(2) -0.00923(7) 0.38158(7) 0.0215(3) Uani d . 1 1 . .
    H H4A 0.5346 -0.0471 0.4152 0.026 Uiso calc R 1 1 . .
    H H4B 0.7606 -0.0117 0.3817 0.026 Uiso calc R 1 1 . .
    C C4A 0.5100(3) 0.06626(7) 0.40525(7) 0.0217(3) Uani d . 1 1 . .
    C C5 0.8579(3) 0.10872(8) 0.50849(8) 0.0265(3) Uani d . 1 1 . .
    H H5 0.9663 0.0676 0.5071 0.032 Uiso calc R 1 1 . .
    C C5A 0.6340(3) 0.11314(7) 0.46082(7) 0.0229(3) Uani d . 1 1 . .
    C C6 0.9185(3) 0.16495(9) 0.55752(8) 0.0315(3) Uani d . 1 1 . .
    H H6 1.0704 0.1624 0.5898 0.038 Uiso calc R 1 1 . .
    C C7 0.7590(3) 0.22570(9) 0.56039(8) 0.0338(4) Uani d . 1 1 . .
    H H7 0.8029 0.2628 0.5956 0.041 Uiso calc R 1 1 . .
    C C8 0.5396(3) 0.23279(8) 0.51321(8) 0.0318(3) Uani d . 1 1 . .
    H H8 0.4330 0.2743 0.5149 0.038 Uiso calc R 1 1 . .
    C C8A 0.4810(3) 0.17645(8) 0.46293(7) 0.0253(3) Uani d . 1 1 . .
    C C9A 0.2978(3) 0.10205(8) 0.37574(7) 0.0233(3) Uani d . 1 1 . .
    C C10 0.4772(3) -0.10741(7) 0.28916(7) 0.0228(3) Uani d . 1 1 . .
    H H10A 0.6576 -0.1180 0.2940 0.027 Uiso calc R 1 1 . .
    H H10B 0.4078 -0.1384 0.3243 0.027 Uiso calc R 1 1 . .
    C C11 0.4043(3) -0.27709(9) 0.23392(10) 0.0360(4) Uani d . 1 1 . .
    H H11A 0.5265 -0.2786 0.2011 0.054 Uiso calc R 1 1 . .
    H H11B 0.3142 -0.3243 0.2317 0.054 Uiso calc R 1 1 . .
    H H11C 0.4902 -0.2689 0.2826 0.054 Uiso calc R 1 1 . .
    C C12 0.4941(3) -0.11271(8) 0.15714(8) 0.0251(3) Uani d . 1 1 . .
    H H12A 0.5300 -0.1600 0.1344 0.030 Uiso calc R 1 1 . .
    H H12B 0.6551 -0.0892 0.1762 0.030 Uiso calc R 1 1 . .
    C C13 0.3519(3) -0.06250(8) 0.10170(8) 0.0264(3) Uani d . 1 1 . .
    H H13A 0.4356 -0.0598 0.0591 0.032 Uiso calc R 1 1 . .
    H H13B 0.1804 -0.0812 0.0871 0.032 Uiso calc R 1 1 . .
    C C14 -0.0999(3) 0.06534(9) 0.09937(9) 0.0344(4) Uani d . 1 1 . .
    H H14B -0.1577 0.0172 0.0792 0.052 Uiso calc R 1 1 . .
    H H14A -0.1987 0.1050 0.0735 0.052 Uiso calc R 1 1 . .
    H H14C -0.1191 0.0670 0.1498 0.052 Uiso calc R 1 1 . .
loop_
    _atom_site_aniso_label
    _atom_site_aniso_U_11
    _atom_site_aniso_U_22
    _atom_site_aniso_U_33
    _atom_site_aniso_U_12
    _atom_site_aniso_U_13
    _atom_site_aniso_U_23
    S1 0.02243(19) 0.02128(19) 0.0264(2) -0.00275(12) 0.00095(14) -0.00032(12)
    S2 0.0270(2) 0.0233(2) 0.0241(2) -0.00371(12) 0.00149(14) 0.00101(12)
    O1 0.0284(5) 0.0383(6) 0.0378(6) -0.0057(4) 0.0092(5) 0.0024(5)
    O2 0.0369(6) 0.0322(6) 0.0296(6) -0.0095(5) -0.0040(5) -0.0024(4)
    O3 0.0334(6) 0.0244(5) 0.0238(5) -0.0008(4) 0.0004(4) 0.0004(4)
    O4 0.0429(6) 0.0259(6) 0.0385(6) -0.0081(5) -0.0030(5) -0.0022(5)
    O5 0.0395(6) 0.0337(6) 0.0256(6) -0.0008(5) 0.0062(5) 0.0050(4)
    N1 0.0236(6) 0.0200(6) 0.0217(6) -0.0010(4) 0.0029(4) -0.0018(4)
    N9 0.0280(6) 0.0215(6) 0.0297(7) 0.0076(5) 0.0042(5) -0.0005(5)
    C1 0.0230(7) 0.0234(7) 0.0287(7) 0.0035(5) 0.0021(6) 0.0012(5)
    C2 0.0210(6) 0.0231(7) 0.0283(7) 0.0006(5) 0.0020(5) -0.0005(5)
    C3 0.0216(6) 0.0190(6) 0.0227(7) 0.0001(5) 0.0039(5) -0.0003(5)
    C4 0.0212(6) 0.0207(6) 0.0226(7) 0.0024(5) 0.0032(5) -0.0003(5)
    C4A 0.0237(6) 0.0202(6) 0.0218(7) 0.0015(5) 0.0059(5) 0.0002(5)
    C5 0.0295(7) 0.0254(7) 0.0241(7) 0.0012(6) 0.0026(6) 0.0006(5)
    C5A 0.0276(7) 0.0212(7) 0.0207(6) 0.0000(5) 0.0065(5) 0.0010(5)
    C6 0.0363(8) 0.0309(8) 0.0255(7) -0.0042(6) -0.0008(6) -0.0002(6)
    C7 0.0492(9) 0.0253(7) 0.0262(7) -0.0048(7) 0.0045(7) -0.0061(6)
    C8 0.0442(9) 0.0218(7) 0.0304(8) 0.0029(6) 0.0090(7) -0.0024(6)
    C8A 0.0317(7) 0.0218(7) 0.0235(7) 0.0018(6) 0.0073(6) 0.0013(5)
    C9A 0.0246(7) 0.0210(7) 0.0251(7) 0.0019(5) 0.0062(5) 0.0009(5)
    C10 0.0241(7) 0.0209(7) 0.0224(7) 0.0014(5) 0.0004(5) -0.0013(5)
    C11 0.0378(9) 0.0207(7) 0.0474(10) 0.0012(6) 0.0001(7) 0.0010(7)
    C12 0.0243(7) 0.0255(7) 0.0262(7) 0.0000(5) 0.0062(6) -0.0001(5)
    C13 0.0310(7) 0.0244(7) 0.0239(7) -0.0016(6) 0.0047(6) -0.0016(5)
    C14 0.0279(8) 0.0381(8) 0.0371(9) -0.0018(6) 0.0049(6) -0.0067(7)
_geom_special_details
;
 All esds (except the esd in the dihedral angle between two l.s. planes)
 are estimated using the full covariance matrix.  The cell esds are taken
 into account individually in the estimation of esds in distances, angles
 and torsion angles; correlations between esds in cell parameters are only
 used when they are defined by crystal symmetry.  An approximate (isotropic)
 treatment of cell esds is used for estimating esds involving l.s. planes.
;
loop_
    _geom_bond_atom_site_label_1
    _geom_bond_atom_site_label_2
    _geom_bond_site_symmetry_2
    _geom_bond_distance
    _geom_bond_publ_flag
    S1 O1 . 1.4273(12) ?
    S1 O2 . 1.4370(11) ?
    S1 N1 . 1.6306(12) ?
    S1 C11 . 1.7576(16) ?
    S2 O3 . 1.5697(10) ?
    S2 O4 . 1.4205(11) ?
    S2 O5 . 1.4303(11) ?
    S2 C14 . 1.7516(16) ?
    O3 C13 . 1.4693(17) ?
    N1 C10 . 1.4836(17) ?
    N1 C12 . 1.4742(18) ?
    N9 C8A . 1.3753(19) ?
    N9 C9A . 1.3837(18) ?
    N9 H9 . 0.83(2) ?
    C1 C2 . 1.5350(19) ?
    C1 H1A . 0.9900 ?
    C1 H1B . 0.9900 ?
    C2 C3 . 1.5304(18) ?
    C2 H2A . 0.9900 ?
    C2 H2B . 0.9900 ?
    C3 C4 . 1.5386(18) ?
    C3 C10 . 1.5278(18) ?
    C3 H3 . 1.0000 ?
    C4 H4A . 0.9900 ?
    C4 H4B . 0.9900 ?
    C4A C4 . 1.4992(18) ?
    C4A C9A . 1.365(2) ?
    C5 C6 . 1.382(2) ?
    C5 H5 . 0.9500 ?
    C5A C4A . 1.4363(19) ?
    C5A C5 . 1.402(2) ?
    C5A C8A . 1.4169(19) ?
    C6 C7 . 1.404(2) ?
    C6 H6 . 0.9500 ?
    C7 C8 . 1.383(2) ?
    C7 H7 . 0.9500 ?
    C8 C8A . 1.397(2) ?
    C8 H8 . 0.9500 ?
    C9A C1 . 1.489(2) ?
    C10 H10A . 0.9900 ?
    C10 H10B . 0.9900 ?
    C11 H11A . 0.9800 ?
    C11 H11B . 0.9800 ?
    C11 H11C . 0.9800 ?
    C12 C13 . 1.508(2) ?
    C12 H12A . 0.9900 ?
    C12 H12B . 0.9900 ?
    C13 H13A . 0.9900 ?
    C13 H13B . 0.9900 ?
    C14 H14B . 0.9800 ?
    C14 H14A . 0.9800 ?
    C14 H14C . 0.9800 ?
loop_
    _geom_angle_atom_site_label_1
    _geom_angle_atom_site_label_2
    _geom_angle_atom_site_label_3
    _geom_angle_site_symmetry_1
    _geom_angle_site_symmetry_3
    _geom_angle
    _geom_angle_publ_flag
    O1 S1 O2 . . 118.47(7) ?
    O1 S1 N1 . . 108.26(6) ?
    O1 S1 C11 . . 108.63(8) ?
    O2 S1 N1 . . 106.15(6) ?
    O2 S1 C11 . . 108.56(8) ?
    N1 S1 C11 . . 106.12(7) ?
    O3 S2 C14 . . 103.76(7) ?
    O4 S2 O3 . . 104.78(6) ?
    O4 S2 O5 . . 119.25(7) ?
    O4 S2 C14 . . 109.56(8) ?
    O5 S2 O3 . . 109.32(6) ?
    O5 S2 C14 . . 109.02(8) ?
    C13 O3 S2 . . 119.68(9) ?
    C10 N1 S1 . . 116.55(9) ?
    C12 N1 S1 . . 115.83(9) ?
    C12 N1 C10 . . 117.43(11) ?
    C8A N9 C9A . . 108.69(12) ?
    C8A N9 H9 . . 125.7(13) ?
    C9A N9 H9 . . 125.3(13) ?
    C2 C1 H1A . . 109.8 ?
    C2 C1 H1B . . 109.8 ?
    C9A C1 C2 . . 109.37(11) ?
    C9A C1 H1A . . 109.8 ?
    C9A C1 H1B . . 109.8 ?
    H1A C1 H1B . . 108.2 ?
    C1 C2 H2A . . 109.0 ?
    C1 C2 H2B . . 109.0 ?
    C3 C2 C1 . . 112.84(11) ?
    C3 C2 H2A . . 109.0 ?
    C3 C2 H2B . . 109.0 ?
    H2A C2 H2B . . 107.8 ?
    C2 C3 C4 . . 110.32(11) ?
    C2 C3 H3 . . 108.9 ?
    C4 C3 H3 . . 108.9 ?
    C10 C3 C2 . . 110.92(11) ?
    C10 C3 C4 . . 108.89(11) ?
    C10 C3 H3 . . 108.9 ?
    C3 C4 H4A . . 109.6 ?
    C3 C4 H4B . . 109.6 ?
    C4A C4 C3 . . 110.28(11) ?
    C4A C4 H4A . . 109.6 ?
    C4A C4 H4B . . 109.6 ?
    H4A C4 H4B . . 108.1 ?
    C5A C4A C4 . . 130.15(13) ?
    C9A C4A C5A . . 107.10(12) ?
    C9A C4A C4 . . 122.73(13) ?
    C5A C5 H5 . . 120.5 ?
    C6 C5 C5A . . 119.09(14) ?
    C6 C5 H5 . . 120.5 ?
    C5 C5A C4A . . 134.64(13) ?
    C5 C5A C8A . . 118.82(13) ?
    C8A C5A C4A . . 106.54(12) ?
    C5 C6 C7 . . 120.98(14) ?
    C5 C6 H6 . . 119.5 ?
    C7 C6 H6 . . 119.5 ?
    C6 C7 H7 . . 119.2 ?
    C8 C7 C6 . . 121.55(14) ?
    C8 C7 H7 . . 119.2 ?
    C7 C8 C8A . . 117.27(14) ?
    C7 C8 H8 . . 121.4 ?
    C8A C8 H8 . . 121.4 ?
    N9 C8A C5A . . 107.83(12) ?
    N9 C8A C8 . . 129.95(14) ?
    C8 C8A C5A . . 122.21(14) ?
    N9 C9A C1 . . 124.46(12) ?
    C4A C9A N9 . . 109.80(13) ?
    C4A C9A C1 . . 125.68(13) ?
    N1 C10 C3 . . 113.02(11) ?
    N1 C10 H10A . . 109.0 ?
    N1 C10 H10B . . 109.0 ?
    C3 C10 H10A . . 109.0 ?
    C3 C10 H10B . . 109.0 ?
    H10A C10 H10B . . 107.8 ?
    S1 C11 H11A . . 109.5 ?
    S1 C11 H11B . . 109.5 ?
    S1 C11 H11C . . 109.5 ?
    H11A C11 H11B . . 109.5 ?
    H11A C11 H11C . . 109.5 ?
    H11B C11 H11C . . 109.5 ?
    N1 C12 C13 . . 112.57(11) ?
    N1 C12 H12A . . 109.1 ?
    N1 C12 H12B . . 109.1 ?
    C13 C12 H12A . . 109.1 ?
    C13 C12 H12B . . 109.1 ?
    H12A C12 H12B . . 107.8 ?
    O3 C13 C12 . . 106.16(11) ?
    O3 C13 H13A . . 110.5 ?
    O3 C13 H13B . . 110.5 ?
    C12 C13 H13A . . 110.5 ?
    C12 C13 H13B . . 110.5 ?
    H13A C13 H13B . . 108.7 ?
    S2 C14 H14B . . 109.5 ?
    S2 C14 H14A . . 109.5 ?
    S2 C14 H14C . . 109.5 ?
    H14B C14 H14A . . 109.5 ?
    H14B C14 H14C . . 109.5 ?
    H14A C14 H14C . . 109.5 ?
loop_
    _geom_torsion_atom_site_label_1
    _geom_torsion_atom_site_label_2
    _geom_torsion_atom_site_label_3
    _geom_torsion_atom_site_label_4
    _geom_torsion_site_symmetry_1
    _geom_torsion_site_symmetry_2
    _geom_torsion_site_symmetry_3
    _geom_torsion_site_symmetry_4
    _geom_torsion
    _geom_torsion_publ_flag
    O1 S1 N1 C10 . . . . 50.95(11) ?
    O1 S1 N1 C12 . . . . -164.56(10) ?
    O2 S1 N1 C10 . . . . 179.12(10) ?
    O2 S1 N1 C12 . . . . -36.39(11) ?
    C11 S1 N1 C10 . . . . -65.50(12) ?
    C11 S1 N1 C12 . . . . 78.99(12) ?
    O4 S2 O3 C13 . . . . -162.57(10) ?
    O5 S2 O3 C13 . . . . -33.66(12) ?
    C14 S2 O3 C13 . . . . 82.53(11) ?
    S2 O3 C13 C12 . . . . 179.57(9) ?
    S1 N1 C10 C3 . . . . -133.41(10) ?
    C12 N1 C10 C3 . . . . 82.67(14) ?
    S1 N1 C12 C13 . . . . 94.59(12) ?
    C10 N1 C12 C13 . . . . -121.24(13) ?
    C9A N9 C8A C5A . . . . 2.05(16) ?
    C9A N9 C8A C8 . . . . -177.12(15) ?
    C8A N9 C9A C1 . . . . -178.42(13) ?
    C8A N9 C9A C4A . . . . -1.25(16) ?
    C9A C1 C2 C3 . . . . -43.77(16) ?
    C1 C2 C3 C4 . . . . 62.50(15) ?
    C1 C2 C3 C10 . . . . -176.76(11) ?
    C2 C3 C4 C4A . . . . -47.92(15) ?
    C10 C3 C4 C4A . . . . -169.87(11) ?
    C2 C3 C10 N1 . . . . 60.12(15) ?
    C4 C3 C10 N1 . . . . -178.29(11) ?
    C5A C4A C4 C3 . . . . -161.46(13) ?
    C9A C4A C4 C3 . . . . 20.88(18) ?
    C4 C4A C9A N9 . . . . 178.07(12) ?
    C4 C4A C9A C1 . . . . -4.8(2) ?
    C5A C4A C9A N9 . . . . -0.06(16) ?
    C5A C4A C9A C1 . . . . 177.07(13) ?
    C5A C5 C6 C7 . . . . 0.4(2) ?
    C5 C5A C4A C4 . . . . 3.9(3) ?
    C5 C5A C4A C9A . . . . -178.12(16) ?
    C8A C5A C4A C4 . . . . -176.65(13) ?
    C8A C5A C4A C9A . . . . 1.29(15) ?
    C4A C5A C5 C6 . . . . -178.55(15) ?
    C8A C5A C5 C6 . . . . 2.1(2) ?
    C4A C5A C8A N9 . . . . -2.05(15) ?
    C4A C5A C8A C8 . . . . 177.19(13) ?
    C5 C5A C8A N9 . . . . 177.48(13) ?
    C5 C5A C8A C8 . . . . -3.3(2) ?
    C5 C6 C7 C8 . . . . -1.9(2) ?
    C6 C7 C8 C8A . . . . 0.8(2) ?
    C7 C8 C8A N9 . . . . -179.12(15) ?
    C7 C8 C8A C5A . . . . 1.8(2) ?
    N9 C9A C1 C2 . . . . -167.67(13) ?
    C4A C9A C1 C2 . . . . 15.6(2) ?
    N1 C12 C13 O3 . . . . 69.55(14) ?
loop_
    _geom_hbond_atom_site_label_D
    _geom_hbond_atom_site_label_H
    _geom_hbond_atom_site_label_A
    _geom_hbond_site_symmetry_A
    _geom_hbond_distance_DH
    _geom_hbond_distance_HA
    _geom_hbond_distance_DA
    _geom_hbond_angle_DHA
    _geom_hbond_publ_flag
    N9 H9 O2 2_555 0.83(2) 2.17(2) 2.9804(16) 166(2) yes
    C11 H11C O4 2_645 0.98 2.45 3.171(2) 130 yes
    C13 H13A O5 3_655 0.99 2.46 3.4148(19) 161 yes
    C14 H14B O5 3_555 0.98 2.42 3.317(2) 152 yes
    C11 H11A Cg2 2_645 0.98 2.95 3.6705(19) 131 yes
_iucr_refine_instructions_details
;
TITL BER1791
CELL  1.54178   5.4399  18.0322  19.0103   90.000   98.973   90.000
ZERR     4.00   0.0002   0.0006   0.0006    0.000    0.002    0.000
LATT   1
SYMM  - X, 1/2 + Y, 1/2 - Z
SFAC  C    H    N    O    S
UNIT  68   96   8    20   8
MERG   2
FMAP   2
PLAN   20
SIZE     0.13   0.16   0.18
ACTA
BOND   $H
CONF
LIST   4
WPDB  -1
L.S.  10
TEMP  -123.00
WGHT    0.056900    0.677700
FVAR       0.15763
S1    5    0.192628   -0.204476    0.209478    11.00000    0.02243    0.02128 =
         0.02640   -0.00032    0.00095   -0.00275
S2    5    0.214202    0.077279    0.091542    11.00000    0.02697    0.02329 =
         0.02408    0.00101    0.00149   -0.00371
O1    4    0.023045   -0.201183    0.259612    11.00000    0.02838    0.03835 =
         0.03775    0.00244    0.00918   -0.00574
O2    4    0.093309   -0.212159    0.135239    11.00000    0.03690    0.03223 =
         0.02962   -0.00237   -0.00404   -0.00951
O3    4    0.347593    0.010815    0.135205    11.00000    0.03336    0.02437 =
         0.02379    0.00040    0.00039   -0.00080
O4    4    0.307992    0.141684    0.129618    11.00000    0.04287    0.02590 =
         0.03849   -0.00221   -0.00301   -0.00812
O5    4    0.242601    0.069748    0.018343    11.00000    0.03949    0.03366 =
         0.02560    0.00497    0.00620   -0.00082
N9    3    0.280034    0.169275    0.409689    11.00000    0.02795    0.02155 =
         0.02973   -0.00050    0.00420    0.00758
N1    3    0.356682   -0.128401    0.216449    11.00000    0.02360    0.02003 =
         0.02170   -0.00183    0.00295   -0.00101
C5A   1    0.633972    0.113140    0.460817    11.00000    0.02759    0.02124 =
         0.02075    0.00096    0.00649    0.00003
C5    1    0.857850    0.108723    0.508488    11.00000    0.02949    0.02538 =
         0.02407    0.00061    0.00257    0.00122
AFIX  43
H5    2    0.966318    0.067642    0.507095    11.00000   -1.20000
AFIX   0
C6    1    0.918522    0.164948    0.557519    11.00000    0.03632    0.03089 =
         0.02548   -0.00018   -0.00084   -0.00425
AFIX  43
H6    2    1.070412    0.162447    0.589764    11.00000   -1.20000
AFIX   0
C7    1    0.759037    0.225704    0.560386    11.00000    0.04924    0.02534 =
         0.02624   -0.00610    0.00449   -0.00478
AFIX  43
H7    2    0.802916    0.262823    0.595568    11.00000   -1.20000
AFIX   0
C8    1    0.539586    0.232792    0.513207    11.00000    0.04420    0.02180 =
         0.03035   -0.00245    0.00901    0.00289
AFIX  43
H8    2    0.432996    0.274269    0.514906    11.00000   -1.20000
AFIX   0
C8A   1    0.481034    0.176450    0.462932    11.00000    0.03172    0.02179 =
         0.02347    0.00129    0.00734    0.00176
C4A   1    0.510011    0.066258    0.405252    11.00000    0.02375    0.02023 =
         0.02180    0.00023    0.00594    0.00151
C9A   1    0.297770    0.102054    0.375742    11.00000    0.02461    0.02098 =
         0.02511    0.00093    0.00618    0.00188
C1    1    0.117216    0.075362    0.313951    11.00000    0.02298    0.02337 =
         0.02872    0.00117    0.00209    0.00351
AFIX  23
H1A   2    0.136999    0.104247    0.270901    11.00000   -1.20000
H1B   2   -0.054895    0.082444    0.323597    11.00000   -1.20000
AFIX   0
C2    1    0.164022   -0.007165    0.301325    11.00000    0.02101    0.02309 =
         0.02829   -0.00054    0.00197    0.00058
AFIX  23
H2A   2    0.092746   -0.036911    0.337003    11.00000   -1.20000
H2B   2    0.076801   -0.021321    0.253570    11.00000   -1.20000
AFIX   0
C3    1    0.440687   -0.025739    0.306263    11.00000    0.02157    0.01904 =
         0.02268   -0.00029    0.00391    0.00014
AFIX  13
H3    2    0.513523    0.005527    0.271255    11.00000   -1.20000
AFIX   0
C4    1    0.578717   -0.009230    0.381581    11.00000    0.02117    0.02072 =
         0.02264   -0.00029    0.00324    0.00244
AFIX  23
H4A   2    0.534649   -0.047087    0.415214    11.00000   -1.20000
H4B   2    0.760572   -0.011651    0.381662    11.00000   -1.20000
AFIX   0
C10   1    0.477171   -0.107410    0.289161    11.00000    0.02413    0.02091 =
         0.02238   -0.00134    0.00045    0.00138
AFIX  23
H10A  2    0.657626   -0.117956    0.294004    11.00000   -1.20000
H10B  2    0.407848   -0.138429    0.324307    11.00000   -1.20000
AFIX   0
C12   1    0.494101   -0.112708    0.157138    11.00000    0.02426    0.02553 =
         0.02624   -0.00008    0.00615   -0.00004
AFIX  23
H12A  2    0.530043   -0.160038    0.134386    11.00000   -1.20000
H12B  2    0.655115   -0.089164    0.176241    11.00000   -1.20000
AFIX   0
C13   1    0.351909   -0.062502    0.101700    11.00000    0.03104    0.02438 =
         0.02392   -0.00165    0.00466   -0.00156
AFIX  23
H13A  2    0.435597   -0.059770    0.059112    11.00000   -1.20000
H13B  2    0.180449   -0.081194    0.087054    11.00000   -1.20000
AFIX   0
C14   1   -0.099930    0.065337    0.099374    11.00000    0.02795    0.03807 =
         0.03714   -0.00668    0.00488   -0.00181
AFIX 137
H14B  2   -0.157726    0.017235    0.079221    11.00000   -1.50000
H14A  2   -0.198684    0.105046    0.073528    11.00000   -1.50000
H14C  2   -0.119134    0.067047    0.149756    11.00000   -1.50000
AFIX   0
C11   1    0.404286   -0.277089    0.233918    11.00000    0.03779    0.02074 =
         0.04745    0.00097    0.00009    0.00117
AFIX 137
H11A  2    0.526488   -0.278553    0.201130    11.00000   -1.50000
H11B  2    0.314212   -0.324308    0.231693    11.00000   -1.50000
H11C  2    0.490173   -0.268893    0.282559    11.00000   -1.50000
AFIX   0
H9    2    0.160861    0.198272    0.401807    11.00000    0.03478
HKLF 4  1.0  1.00  0.00  0.00  0.00 -1.00  0.00 -1.00  0.00 -1.00
REM  BER1791_0m in P2(1)/n       New: P21/c
REM R1 =  0.0313 for   3357 Fo > 4sig(Fo)  and  0.0321 for all   3472 data
REM    241 parameters refined using      0 restraints
END
WGHT      0.0569      0.6778
REM Highest difference peak  0.412,  deepest hole -0.363,  1-sigma level  0.049
Q1    1   0.3138 -0.2405  0.2207  11.00000  0.05    0.41
Q2    1   0.3085 -0.1611  0.2135  11.00000  0.05    0.29
Q3    1   0.5451  0.0306  0.3927  11.00000  0.05    0.26
Q4    1   0.4209 -0.0853  0.1300  11.00000  0.05    0.26
Q5    1   0.5755  0.1410  0.4628  11.00000  0.05    0.25
Q6    1   0.0417  0.0638  0.0991  11.00000  0.05    0.24
Q7    1   0.8309  0.1947  0.5484  11.00000  0.05    0.24
Q8    1   0.5059 -0.0182  0.3440  11.00000  0.05    0.22
Q9    1   0.4536 -0.0614  0.2962  11.00000  0.05    0.22
Q10   1   0.3906  0.0773  0.3989  11.00000  0.05    0.21
Q11   1   0.3089  0.0362  0.1188  11.00000  0.05    0.21
Q12   1   0.4954  0.2013  0.4897  11.00000  0.05    0.21
Q13   1   0.3032 -0.0191  0.3047  11.00000  0.05    0.20
Q14   1   0.3537  0.1232  0.1037  11.00000  0.05    0.19
Q15   1   0.1891  0.0846  0.3527  11.00000  0.05    0.19
Q16   1   0.7324  0.1022  0.4923  11.00000  0.05    0.18
Q17   1   0.4318 -0.1188  0.1874  11.00000  0.05    0.18
Q18   1   0.6300  0.2207  0.5435  11.00000  0.05    0.18
Q19   1   0.1470 -0.2192  0.1553  11.00000  0.05    0.18
Q20   1   0.1973  0.0778  0.0403  11.00000  0.05    0.18
;
data_global
_journal_date_recd_electronic     2013-12-09
_journal_date_accepted     2013-12-17
_journal_name_full     'Acta Crystallographica, Section E'
_journal_year     2014
_journal_volume     70
_journal_issue      1
_journal_page_first     o78
_journal_page_last     o79
_journal_paper_category     QO
_journal_paper_doi     10.1107/S1600536813034016
_journal_coeditor_code     XU5758
_publ_contact_author
;
Dr Tuncer H\"okelek
Hacettepe University
Department of Physics
06532 Beytepe
Ankara
Turkey
;
_publ_contact_author_email     merzifon@hacettepe.edu.tr
_publ_contact_author_fax     '90(312)2352550'
_publ_contact_author_phone     '90(312)2977242'
_publ_section_title
;\
2-{<i>N</i>-[(2,3,4,9-Tetrahydro-1<i>H</i>-carbazol-3-yl)methyl]\
methylsulfonamido}ethyl methanesulfonate
;
loop_
    _publ_author_name
    _publ_author_address
    'G\"o\,cment\"urk, Mustafa'
;
Dokuz Eyl\"ul University
Faculty of Arts and Sciences
Department of Chemistry
T\?inaztepe
35160 Buca
\.Izmir
Turkey
;
    'Erg\"un, Yavuz'
;
Dokuz Eyl\"ul University
Faculty of Arts and Sciences
Department of Chemistry
T\?inaztepe
35160 Buca
\.Izmir
Turkey
;
    'Mougang-Soume, Berline'
;
Universit\'e de Montr\'eal
D\'epartement de Chimie
H3C 3J7
Montr\'eal, Qu\'ebec
Canada
;
    '\,Caylak Deliba\,s, Nagihan'
;
Department of Physics
Sakarya University
54187 Esentepe
Sakarya
Turkey
;
    'H\"okelek, Tuncer'
;
Hacettepe University
Department of Physics
06800 Beytepe
Ankara
Turkey
;
