# Supplementary material for: 2-{N-[(2,3,4,9-Tetra­hydro-1H-carbazol-3-yl)meth­yl]methyl­sulfonamido}­ethyl methane­sulfonate
Source: Acta Crystallogr Sect E Struct Rep Online. 2013 Dec 21;70(Pt 1):o78–9. doi: 10.1107/S1600536813034016 (PMC3914105; doi:10.1107/S1600536813034016)
Supplement: Supplementary file 2 [file e-70-00o78-Isup2.hkl]

#
# h,k,l, Fc-squared, Fo-squared, sigma(Fo-squared) and status flag
#
data_I
_shelx_title ' BER1791_0m in P21/c'
_shelx_refln_list_code          4
_shelx_F_calc_maximum      190.04
_exptl_crystal_F_000       848.00
_reflns_d_resolution_high  0.8217
 
loop_
 _symmetry_equiv_pos_as_xyz
 'x, y, z'
 '-x, y+1/2, -z+1/2'
 '-x, -y, -z'
 'x, -y-1/2, z-1/2'
 
_cell_length_a     5.4399
_cell_length_b    18.0322
_cell_length_c    19.0103
_cell_angle_alpha  90.000
_cell_angle_beta   98.973
_cell_angle_gamma  90.000
 
_shelx_F_squared_multiplier     1.000
 
loop_
 _refln_index_h
 _refln_index_k
 _refln_index_l
 _refln_F_squared_calc
 _refln_F_squared_meas
 _refln_F_squared_sigma
 _refln_observed_status
   1   0   0     5812.10     5663.59    154.19 o
   2   0   0     1324.32     1174.30     36.66 o
   3   0   0     2927.91     2886.63     68.16 o
   4   0   0      201.53      191.12      4.97 o
   5   0   0       89.25       80.43      3.72 o
   6   0   0      176.98      176.37      7.18 o
   1   1   0     4242.90     4321.15     91.16 o
   2   1   0     1676.08     1725.97     34.06 o
   3   1   0     3842.50     3928.61     68.85 o
   4   1   0      462.44      473.04      8.15 o
   5   1   0       43.07       40.64      1.77 o
   6   1   0      301.28      284.40      7.20 o
   0   2   0     1006.67      894.48     27.19 o
   1   2   0     2436.86     2652.52     58.14 o
   2   2   0      324.37      329.23      7.16 o
   3   2   0        1.04        0.66      0.46 o
   4   2   0      260.39      241.54      4.43 o
   5   2   0       43.19       49.04      1.81 o
   6   2   0        7.54        7.27      0.90 o
   1   3   0    15256.83    15373.86    339.72 o
   2   3   0     2250.21     2321.82     49.52 o
   3   3   0     3933.79     3791.47     61.51 o
   4   3   0      642.86      569.25      8.86 o
   5   3   0      482.13      484.87     10.26 o
   6   3   0      388.09      398.01      9.87 o
   0   4   0      270.98      281.51      8.97 o
   1   4   0      221.12      254.02      6.11 o
   2   4   0      715.31      827.09     18.46 o
   3   4   0      380.09      362.78      4.65 o
   4   4   0       82.00       78.09      1.61 o
   5   4   0      741.40      677.54     14.10 o
   6   4   0       88.61       77.66      2.75 o
   1   5   0      160.45      197.69      4.79 o
   2   5   0      352.41      384.99      9.26 o
   3   5   0      307.17      282.77      3.51 o
   4   5   0       73.60       74.35      1.60 o
   5   5   0       23.81       23.69      1.21 o
   6   5   0      309.32      325.54      8.13 o
   0   6   0     3659.92     3664.42    113.46 o
   1   6   0       67.53       67.97      1.72 o
   2   6   0      628.25      596.41     14.13 o
   3   6   0     1676.40     1579.55     18.07 o
   4   6   0      289.81      293.60      4.50 o
   5   6   0       15.76       17.21      1.11 o
   6   6   0       18.04       23.98      1.15 o
   1   7   0       20.36       39.06      1.19 o
   2   7   0     2116.00     2208.89     45.40 o
   3   7   0       66.80       67.36      1.22 o
   4   7   0        1.89        1.74      0.63 o
   5   7   0        2.02        2.74      0.76 o
   6   7   0       90.61       82.44      2.37 o
   0   8   0     1399.22     1243.37     42.28 o
   1   8   0     7013.61     7489.32    157.21 o
   2   8   0      506.72      387.52      4.53 o
   3   8   0     1151.71     1216.23     14.66 o
   4   8   0     1004.79     1037.56     15.46 o
   5   8   0      121.35      133.90      3.24 o
   6   8   0       45.55       41.67      1.85 o
   1   9   0      131.29      131.90      4.28 o
   2   9   0       32.31       31.74      0.71 o
   3   9   0      184.15      178.58      2.63 o
   4   9   0      188.77      205.78      3.92 o
   5   9   0      129.54      145.17      3.19 o
   0  10   0     6544.20     6331.81    202.36 o
   1  10   0      424.33      375.61      4.45 o
   2  10   0       47.54       51.67      0.97 o
   3  10   0      886.89     1004.64     12.49 o
   4  10   0        4.94        9.25      0.82 o
   5  10   0      557.54      602.46     11.08 o
   1  11   0     6782.43     6473.29     76.92 o
   2  11   0     1613.91     1660.74     18.16 o
   3  11   0      614.91      613.78      7.67 o
   4  11   0     1508.38     1736.68     25.67 o
   5  11   0       69.57       60.99      1.86 o
   0  12   0       51.11       56.63      1.85 o
   1  12   0       34.30       37.62      1.01 o
   2  12   0      312.21      314.03      3.87 o
   3  12   0       53.99       46.00      1.26 o
   4  12   0      123.85      144.09      2.89 o
   5  12   0       87.57       78.62      2.33 o
   1  13   0     1864.14     1795.45     23.17 o
   2  13   0       14.68       15.13      0.76 o
   3  13   0        1.47        6.46      0.74 o
   4  13   0        3.01        7.40      0.89 o
   5  13   0       24.46       29.65      1.94 o
   0  14   0     4571.91     4306.95     87.71 o
   1  14   0      811.30      782.86     10.47 o
   2  14   0     1719.53     1619.94     26.64 o
   3  14   0      142.55      170.92      3.45 o
   4  14   0        7.16       11.43      1.41 o
   5  14   0      608.91      583.67     26.14 o
   1  15   0      446.22      448.96      6.52 o
   2  15   0      178.81      186.13      3.88 o
   3  15   0       41.51       46.51      1.84 o
   4  15   0        1.11        1.91      1.01 o
   0  16   0      155.69      147.13      5.33 o
   1  16   0      119.09      128.20      2.98 o
   2  16   0        5.04        5.73      1.04 o
   3  16   0       15.59       14.30      1.20 o
   4  16   0       30.93       32.88      2.85 o
   1  17   0      813.39      825.51     15.74 o
   2  17   0       51.57       54.64      2.00 o
   3  17   0        0.77        1.41      0.97 o
   4  17   0      127.06      107.50      8.25 o
   0  18   0      219.33      204.81      6.69 o
   1  18   0      448.50      448.90      9.72 o
   2  18   0      345.77      346.56      7.02 o
   3  18   0       12.56       18.84      1.12 o
   1  19   0       11.02       10.42      1.18 o
   2  19   0       60.02       61.19      2.10 o
   3  19   0      191.62      175.15      6.03 o
   0  20   0      328.70      341.06     12.07 o
   1  20   0      213.11      211.06      5.05 o
   2  20   0        0.26        0.87      0.97 o
   1  21   0      416.76      414.46     14.17 o
  -6   1   1        5.56        4.09      0.77 o
  -5   1   1       97.73      107.60      3.00 o
  -4   1   1        5.22        4.40      0.62 o
  -3   1   1        3.20        4.94      0.62 o
  -2   1   1     5339.02     5614.69    123.82 o
  -1   1   1    26137.20    24985.73    499.54 o
   0   1   1      276.64      254.79      4.38 o
   1   1   1    11187.47    11149.53    236.86 o
   2   1   1     5087.71     5308.03    116.15 o
   3   1   1      200.88      217.68      4.46 o
   4   1   1      281.13      253.76      4.64 o
   5   1   1      458.48      445.71      9.95 o
   6   1   1       40.44       39.52      1.75 o
  -6   2   1      703.83      716.18     17.37 o
  -5   2   1      316.83      342.98      7.86 o
  -4   2   1      316.49      310.12      5.32 o
  -3   2   1      759.15      670.50     11.96 o
  -2   2   1     3946.15     4115.94     90.59 o
  -1   2   1      969.85     1155.94     25.98 o
   0   2   1      614.23      610.57     11.43 o
   1   2   1     4281.23     4249.94     90.16 o
   2   2   1     2240.68     2483.24     54.53 o
   3   2   1       53.02       42.19      1.26 o
   4   2   1      211.39      197.96      3.63 o
   5   2   1       38.04       32.74      1.51 o
   6   2   1        0.25        1.18      0.79 o
  -6   3   1       51.05       56.24      2.04 o
  -5   3   1      309.71      316.40      6.94 o
  -4   3   1        5.24        6.10      0.64 o
  -3   3   1      518.97      486.59      8.24 o
  -2   3   1     1378.77     1424.65     30.16 o
  -1   3   1     3022.75     3086.02     68.16 o
   0   3   1     4018.55     3983.39     81.12 o
   1   3   1     2928.68     2877.07     72.68 o
   2   3   1       73.42       60.53      1.62 o
   3   3   1       12.93       14.09      0.59 o
   4   3   1        9.58        8.91      0.68 o
   5   3   1        2.93        2.03      0.83 o
   6   3   1       28.04       31.81      1.55 o
  -6   4   1       49.76       44.76      1.91 o
  -5   4   1       53.28       48.05      1.83 o
  -4   4   1     1223.40     1110.45     15.25 o
  -3   4   1       86.50       77.65      1.33 o
  -2   4   1     1926.91     1792.79     36.80 o
  -1   4   1     3364.42     3657.55     84.56 o
   0   4   1    10367.11    10322.74    202.69 o
   1   4   1    28228.02    27587.54    659.46 o
   2   4   1       23.90       17.84      0.85 o
   3   4   1     4706.78     4328.83     52.31 o
   4   4   1      393.68      367.15      5.61 o
   5   4   1      950.81     1007.23     20.66 o
   6   4   1      275.02      272.93      6.87 o
  -6   5   1      522.81      490.38     11.99 o
  -5   5   1      238.60      259.09      5.59 o
  -4   5   1     1466.90     1409.23     19.26 o
  -3   5   1      521.53      528.91      6.11 o
  -2   5   1     4682.43     4739.46    100.91 o
  -1   5   1     3077.15     3126.11     63.57 o
   0   5   1     2426.89     2466.70     50.32 o
   1   5   1       94.28       76.96      2.25 o
   2   5   1     1423.57     1676.63     36.05 o
   3   5   1      306.41      320.81      3.84 o
   4   5   1      562.40      584.95      8.46 o
   5   5   1       14.56        9.67      0.96 o
   6   5   1        1.28        2.95      0.76 o
  -6   6   1       12.88       14.58      0.99 o
  -5   6   1     1376.79     1429.11     25.76 o
  -4   6   1        0.26        1.14      0.58 o
  -3   6   1      952.64      933.72     10.59 o
  -2   6   1     2137.76     2233.76     44.30 o
  -1   6   1     3348.09     3514.13     71.27 o
   0   6   1     2238.16     2311.70     51.39 o
   1   6   1     8072.69     8594.44    188.65 o
   2   6   1      184.13      179.85      4.13 o
   3   6   1      386.74      391.48      4.74 o
   4   6   1      145.64      153.86      2.71 o
   5   6   1       37.67       35.57      1.47 o
   6   6   1       10.29       15.28      1.06 o
  -6   7   1       17.06       20.99      1.00 o
  -5   7   1     1045.84     1083.27     20.63 o
  -4   7   1      649.97      683.81      9.75 o
  -3   7   1     1956.37     1832.18     21.98 o
  -2   7   1      704.68      754.98     15.08 o
  -1   7   1     5613.29     6017.11    122.55 o
   0   7   1     4189.35     4188.62     92.39 o
   1   7   1      204.71      314.52      7.14 o
   2   7   1    10192.79     9357.18    118.04 o
   3   7   1       12.08       14.84      0.64 o
   4   7   1      799.71      825.50     11.97 o
   5   7   1      118.51      118.28      2.95 o
   6   7   1      900.35      881.59     20.92 o
  -6   8   1      372.95      367.71     10.77 o
  -5   8   1       68.14       66.25      2.08 o
  -4   8   1       79.32       82.11      1.78 o
  -3   8   1      466.82      491.62      6.07 o
  -2   8   1      351.06      374.50      4.50 o
  -1   8   1     1403.44     1458.79     30.00 o
   0   8   1      359.17      343.17     10.20 o
   1   8   1        0.13       -0.40      0.40 o
   2   8   1        2.32        2.51      0.36 o
   3   8   1      299.40      313.83      4.12 o
   4   8   1     1333.41     1354.99     19.96 o
   5   8   1      131.66      126.91      2.97 o
   6   8   1       53.73       52.28      2.73 o
  -5   9   1      452.43      487.75      9.33 o
  -4   9   1        1.07        2.14      0.72 o
  -3   9   1        0.10        5.13      0.84 o
  -2   9   1     3039.62     2991.28     32.34 o
  -1   9   1      930.82     1012.79     22.84 o
   0   9   1      623.17      666.23     15.76 o
   1   9   1      341.41      359.42      7.74 o
   2   9   1       40.24       48.09      0.87 o
   3   9   1        9.79        8.92      0.65 o
   4   9   1       93.78      103.38      2.35 o
   5   9   1       74.89       67.58      1.77 o
  -5  10   1      113.43      117.88      2.90 o
  -4  10   1      731.12      767.74     11.77 o
  -3  10   1      169.53      168.45      2.56 o
  -2  10   1     1369.72     1429.32     15.40 o
  -1  10   1       17.81       34.03      0.76 o
   0  10   1     5634.69     5656.78    104.07 o
   1  10   1      146.41       98.21      1.60 o
   2  10   1      578.19      646.31      7.04 o
   3  10   1     3347.17     3586.20     44.48 o
   4  10   1        2.47        1.80      0.75 o
   5  10   1      145.55      151.53      3.36 o
  -5  11   1      232.41      237.21      4.88 o
  -4  11   1        0.80        1.44      0.74 o
  -3  11   1      241.65      250.04      3.44 o
  -2  11   1       16.97       15.67      0.62 o
  -1  11   1      133.24      132.03      1.96 o
   0  11   1      115.03      122.31      2.57 o
   1  11   1       89.89       78.79      1.34 o
   2  11   1      576.51      599.94      6.86 o
   3  11   1       37.31       40.44      1.12 o
   4  11   1      401.65      465.76      7.45 o
   5  11   1      271.66      267.81      5.94 o
  -5  12   1      284.88      307.16      6.67 o
  -4  12   1      445.08      510.41      8.68 o
  -3  12   1        0.46        3.84      0.66 o
  -2  12   1      522.80      560.16      6.67 o
  -1  12   1      612.60      583.40      7.64 o
   0  12   1     2148.62     2024.59     28.42 o
   1  12   1      247.17      241.94      3.37 o
   2  12   1      128.09      141.53      2.02 o
   3  12   1     3134.44     3447.26     43.20 o
   4  12   1        3.28        3.29      0.75 o
   5  12   1      696.76      714.05     18.41 o
  -5  13   1       18.03       18.06      1.24 o
  -4  13   1       42.38       56.48      1.79 o
  -3  13   1      146.89      171.02      3.09 o
  -2  13   1      564.37      610.14      8.11 o
  -1  13   1      241.56      261.12      3.79 o
   0  13   1      719.82      686.87     10.22 o
   1  13   1       11.70       11.91      0.66 o
   2  13   1     1719.09     1772.77     22.36 o
   3  13   1      410.61      457.98      6.46 o
   4  13   1       96.45      105.88      2.69 o
   5  13   1      190.94      188.46      6.47 o
  -5  14   1      145.08      143.93      7.22 o
  -4  14   1       93.53       98.32      2.80 o
  -3  14   1        1.00        1.50      0.92 o
  -2  14   1      717.07      687.31      9.89 o
  -1  14   1      199.30      188.44      3.01 o
   0  14   1     1958.38     1896.55     28.00 o
   1  14   1      654.53      611.75      8.36 o
   2  14   1      109.06       92.93      2.17 o
   3  14   1       16.40       14.68      1.03 o
   4  14   1       31.94       34.94      1.86 o
  -4  15   1       24.48       31.20      1.79 o
  -3  15   1       40.30       36.62      1.72 o
  -2  15   1      181.12      172.62      3.52 o
  -1  15   1     1258.66     1207.66     16.93 o
   0  15   1     4031.14     3913.43     56.70 o
   1  15   1     1183.27     1112.44     14.93 o
   2  15   1     1626.29     1765.90     29.45 o
   3  15   1       67.66       68.30      2.32 o
   4  15   1      241.30      278.00      9.60 o
  -4  16   1       11.69       13.45      1.20 o
  -3  16   1      792.05      884.57     17.61 o
  -2  16   1      181.31      179.38      3.96 o
  -1  16   1      798.42      779.05     14.38 o
   0  16   1      134.26      132.50      3.27 o
   1  16   1        6.62        6.84      1.01 o
   2  16   1       11.87       14.88      1.19 o
   3  16   1      693.40      703.80     13.92 o
   4  16   1       31.44       27.40      1.90 o
  -4  17   1       85.30       86.26      4.81 o
  -3  17   1      224.26      229.93      5.37 o
  -2  17   1      154.89      172.25      3.91 o
  -1  17   1      322.73      316.46      6.32 o
   0  17   1     1081.55     1069.86     20.89 o
   1  17   1      740.83      745.41     13.71 o
   2  17   1      429.31      497.99      9.47 o
   3  17   1      135.14      138.25      3.15 o
   4  17   1      440.62      438.24     19.74 o
  -3  18   1       16.15       17.95      1.09 o
  -2  18   1      109.84      117.13      3.11 o
  -1  18   1       11.41        7.05      1.11 o
   0  18   1      781.06      715.73     15.65 o
   1  18   1     1204.21     1239.79     25.23 o
   2  18   1        3.68        1.48      0.98 o
   3  18   1     1068.16     1146.19     29.61 o
  -3  19   1       25.80       27.37      1.74 o
  -2  19   1     1049.90     1046.48     23.53 o
  -1  19   1       19.29       24.55      1.47 o
   0  19   1      181.14      171.91      4.66 o
   1  19   1      109.23      104.04      2.96 o
   2  19   1       60.80       59.42      2.49 o
   3  19   1       11.86       10.98      1.54 o
  -2  20   1        3.73        3.10      0.99 o
  -1  20   1        1.25        2.24      1.02 o
   0  20   1      332.19      357.52      8.52 o
   1  20   1      110.30      100.43      2.87 o
   2  20   1       10.74       10.42      1.17 o
  -1  21   1      198.45      182.33      5.47 o
   0  21   1       45.94       41.73      2.09 o
   1  21   1       47.61       37.30      1.96 o
  -6   0   2      309.13      313.66     10.49 o
  -5   0   2      898.54      832.02     24.24 o
  -4   0   2       19.29       21.98      1.53 o
  -3   0   2      272.07      284.66     10.47 o
  -2   0   2     7529.01     8286.09    239.56 o
  -1   0   2     4692.42     4474.01    115.42 o
   0   0   2      559.56      517.73     13.21 o
   1   0   2     8673.90     9155.43    265.27 o
   2   0   2       55.52       85.03      2.90 o
   3   0   2      155.08      106.76      3.91 o
   4   0   2     1246.95     1201.25     29.22 o
   5   0   2      123.39      150.83      5.24 o
   6   0   2     2540.05     2497.42     89.35 o
  -6   1   2      754.79      736.10     16.71 o
  -5   1   2        4.25        2.79      0.84 o
  -4   1   2     1033.55      945.79     15.06 o
  -3   1   2      607.98      579.17     10.63 o
  -2   1   2      166.36      145.82      3.49 o
  -1   1   2     1117.39     1114.86     22.47 o
   0   1   2     2041.75     1984.92     37.56 o
   1   1   2     5750.04     5812.74    111.14 o
   2   1   2      309.58      400.07      9.05 o
   3   1   2       40.46       41.16      1.25 o
   4   1   2      217.02      194.23      3.69 o
   5   1   2      172.00      169.14      4.39 o
   6   1   2       78.59       77.34      3.65 o
  -6   2   2      179.24      181.29      4.55 o
  -5   2   2     1433.51     1538.73     32.81 o
  -4   2   2       32.50       32.16      1.09 o
  -3   2   2      308.27      251.21      5.27 o
  -2   2   2    11137.59    11608.83    267.00 o
  -1   2   2     5953.36     6258.05    124.62 o
   0   2   2     1327.64     1280.78     22.48 o
   1   2   2      151.66      184.38      3.82 o
   2   2   2     1164.42     1328.80     30.65 o
   3   2   2      713.31      743.28     12.02 o
   4   2   2       74.74       69.54      1.75 o
   5   2   2      413.68      414.27      9.88 o
   6   2   2       29.26       34.28      1.61 o
  -6   3   2       59.41       56.59      1.92 o
  -5   3   2        5.34        0.96      0.77 o
  -4   3   2       74.04       68.48      1.72 o
  -3   3   2        3.49        5.73      0.52 o
  -2   3   2      118.57       90.90      2.11 o
  -1   3   2     5712.87     6007.63    123.18 o
   0   3   2     2239.71     2159.16     40.41 o
   1   3   2     2821.20     3114.89     66.45 o
   2   3   2     4279.47     4330.57     95.66 o
   3   3   2     3703.26     3326.42     42.26 o
   4   3   2        2.05        1.75      0.59 o
   5   3   2     1955.75     1937.00     43.50 o
   6   3   2      228.35      217.18      6.58 o
  -6   4   2       46.82       47.11      1.80 o
  -5   4   2      309.07      298.29      6.61 o
  -4   4   2      317.88      313.97      4.66 o
  -3   4   2     1249.49     1145.17     14.07 o
  -2   4   2      170.21      175.65      3.76 o
  -1   4   2     2084.47     2170.22     41.53 o
   0   4   2     3234.63     3314.23     64.36 o
   1   4   2     2476.71     2561.58     54.89 o
   2   4   2      478.42      452.59      8.81 o
   3   4   2       60.28       43.99      0.96 o
   4   4   2        0.46        0.95      0.55 o
   5   4   2      305.86      296.21      6.86 o
   6   4   2       31.14       27.77      1.54 o
  -6   5   2      310.57      306.54      7.25 o
  -5   5   2       75.96       62.96      1.97 o
  -4   5   2      744.86      717.77      9.90 o
  -3   5   2       54.35       45.32      0.95 o
  -2   5   2     2154.58     2185.11     43.16 o
  -1   5   2      626.48      695.15     13.79 o
   0   5   2     1310.39     1257.93     25.41 o
   1   5   2      100.15      101.43      2.51 o
   2   5   2       28.79       25.24      0.88 o
   3   5   2      649.72      568.00      7.13 o
   4   5   2       25.99       33.02      1.04 o
   5   5   2      397.98      394.53      8.50 o
   6   5   2        2.65        2.09      0.81 o
  -6   6   2      297.09      299.85      6.69 o
  -5   6   2     1062.75     1085.01     20.60 o
  -4   6   2      235.15      205.17      3.32 o
  -3   6   2     1160.71     1073.07     12.57 o
  -2   6   2      186.54      203.51      4.36 o
  -1   6   2      534.65      462.90      9.33 o
   0   6   2     3523.62     3759.82     71.50 o
   1   6   2       41.92       34.69      1.57 o
   2   6   2     4040.27     4221.83     74.47 o
   3   6   2      169.96      183.16      2.39 o
   4   6   2      852.67      794.76     11.77 o
   5   6   2       66.80       73.96      2.13 o
   6   6   2       90.31       86.48      2.94 o
  -6   7   2        0.13        0.48      0.60 o
  -5   7   2       46.38       53.08      1.71 o
  -4   7   2        0.74        1.62      0.61 o
  -3   7   2      286.69      281.66      3.65 o
  -2   7   2       95.96      105.98      2.50 o
  -1   7   2     2373.54     2566.34     53.81 o
   0   7   2      188.60      276.72      6.38 o
   1   7   2      914.81     1013.72     20.06 o
   2   7   2     1097.57      972.10     10.91 o
   3   7   2      226.66      233.13      3.00 o
   4   7   2      798.55      791.38     13.01 o
   5   7   2       73.98       78.28      2.19 o
   6   7   2       14.22       14.46      1.05 o
  -6   8   2      119.07      110.98      3.23 o
  -5   8   2       31.08       35.18      1.47 o
  -4   8   2      384.50      355.53      5.77 o
  -3   8   2     1118.23     1152.66     13.95 o
  -2   8   2      886.82      918.41     10.86 o
  -1   8   2     1247.80     1450.69     30.85 o
   0   8   2      980.23     1196.42     27.53 o
   1   8   2     2892.92     2931.14     59.71 o
   2   8   2     1262.70     1220.72     13.53 o
   3   8   2      808.86      857.84     10.43 o
   4   8   2     1532.29     1601.58     25.54 o
   5   8   2      394.24      408.91      7.96 o
  -6   9   2      519.17      472.48     17.71 o
  -5   9   2       20.04       20.32      1.09 o
  -4   9   2     1016.83     1133.18     17.97 o
  -3   9   2      416.27      414.52      5.35 o
  -2   9   2     1164.67     1120.58     12.83 o
  -1   9   2      205.61      181.62      4.49 o
   0   9   2     3041.06     3360.65     77.88 o
   1   9   2     3047.76     3020.77     49.36 o
   2   9   2      161.26      176.19      2.31 o
   3   9   2     1451.92     1421.28     16.51 o
   4   9   2       21.82       25.54      1.18 o
   5   9   2      594.93      570.71     10.09 o
  -5  10   2       57.98       69.15      1.98 o
  -4  10   2      998.62     1052.03     15.85 o
  -3  10   2     1180.02     1235.47     14.54 o
  -2  10   2      242.78      233.40      2.95 o
  -1  10   2        0.56        0.90      0.42 o
   0  10   2     4348.20     4137.35     80.05 o
   1  10   2      794.46      752.85      8.75 o
   2  10   2      421.76      414.97      4.64 o
   3  10   2       51.36       50.92      1.29 o
   4  10   2       12.00       11.81      0.88 o
   5  10   2      173.49      174.55      3.91 o
  -5  11   2      123.27      119.90      2.74 o
  -4  11   2       18.29       22.60      1.06 o
  -3  11   2       41.36       51.52      1.26 o
  -2  11   2      251.50      226.92      2.87 o
  -1  11   2     2441.38     2269.49     28.11 o
   0  11   2      881.86      752.24     11.76 o
   1  11   2      788.51      842.33     10.22 o
   2  11   2     1931.42     1918.46     21.30 o
   3  11   2     1505.43     1669.81     19.87 o
   4  11   2      399.47      465.13      7.77 o
   5  11   2       74.01       78.57      2.40 o
  -5  12   2      603.95      640.68     12.68 o
  -4  12   2       12.17       12.39      0.98 o
  -3  12   2      646.49      696.03      9.81 o
  -2  12   2      570.99      541.40      7.25 o
  -1  12   2       40.91       41.45      1.05 o
   0  12   2     4543.83     4372.57     67.24 o
   1  12   2       91.05      101.53      1.69 o
   2  12   2       16.26       21.07      0.70 o
   3  12   2        0.84        1.55      0.48 o
   4  12   2     1024.72     1110.82     19.21 o
   5  12   2       44.72       52.18      2.67 o
  -5  13   2       45.62       40.84      1.89 o
  -4  13   2      386.96      425.41      7.88 o
  -3  13   2      404.79      448.60      7.50 o
  -2  13   2      666.31      699.02      9.52 o
  -1  13   2      618.55      584.88      7.99 o
   0  13   2      687.54      638.82      9.25 o
   1  13   2      644.13      591.66      7.58 o
   2  13   2        1.91        2.14      0.60 o
   3  13   2      130.46      167.07      2.71 o
   4  13   2       78.14       69.84      2.33 o
   5  13   2      388.62      380.14     12.26 o
  -5  14   2       14.20       17.20      3.42 o
  -4  14   2      171.56      177.82      4.13 o
  -3  14   2      146.41      150.80      3.46 o
  -2  14   2      117.67      100.98      2.04 o
  -1  14   2     1660.34     1611.58     21.65 o
   0  14   2      348.30      323.05      5.12 o
   1  14   2     4123.21     4120.32     53.33 o
   2  14   2      144.62      132.04      3.45 o
   3  14   2      240.65      272.99      4.78 o
   4  14   2      654.29      728.65     21.07 o
  -4  15   2      546.03      580.60     15.09 o
  -3  15   2       24.07       32.11      1.62 o
  -2  15   2      574.36      640.82     10.60 o
  -1  15   2     2060.85     1965.02     27.94 o
   0  15   2     1544.77     1502.75     22.48 o
   1  15   2        2.43        3.01      0.69 o
   2  15   2      100.10       99.68      2.43 o
   3  15   2        1.54        1.33      0.86 o
   4  15   2       19.59       22.31      1.67 o
  -4  16   2       26.40       29.79      1.64 o
  -3  16   2       60.91       72.10      2.61 o
  -2  16   2      462.24      464.36      8.47 o
  -1  16   2        1.30        3.57      1.05 o
   0  16   2       72.25       66.04      2.28 o
   1  16   2      565.94      554.83     10.15 o
   2  16   2      780.74      812.57     14.48 o
   3  16   2        3.94        6.29      1.06 o
   4  16   2       17.27       19.85      1.57 o
  -4  17   2      111.67      106.73      5.67 o
  -3  17   2      138.95      137.34      3.52 o
  -2  17   2      943.23      987.91     18.00 o
  -1  17   2      611.33      632.68     12.34 o
   0  17   2     1106.77     1075.17     20.25 o
   1  17   2      272.60      288.93      6.07 o
   2  17   2      167.95      174.54      3.89 o
   3  17   2       38.67       40.49      2.02 o
  -3  18   2      610.63      609.93     11.87 o
  -2  18   2      188.69      192.22      4.70 o
  -1  18   2      283.16      257.97      5.70 o
   0  18   2      404.78      387.09      8.86 o
   1  18   2      895.69      914.58     17.11 o
   2  18   2      158.94      148.40      3.77 o
   3  18   2      359.11      335.40     14.87 o
  -3  19   2       15.16       22.14      2.56 o
  -2  19   2        4.63        6.29      1.05 o
  -1  19   2      351.15      330.55      7.23 o
   0  19   2       18.45       22.51      1.49 o
   1  19   2       42.47       48.08      1.92 o
   2  19   2      433.96      413.32      9.10 o
   3  19   2       57.56       50.89      3.26 o
  -2  20   2      133.64      138.42      4.14 o
  -1  20   2      102.47      101.24      3.25 o
   0  20   2      619.93      574.96     13.15 o
   1  20   2       29.56       33.67      1.75 o
   2  20   2      154.55      159.52      4.58 o
  -1  21   2       45.60       43.43      1.99 o
   0  21   2      153.52      130.74      4.27 o
   1  21   2        0.46        0.57      0.99 o
  -6   1   3        6.37        2.19      0.74 o
  -5   1   3       35.29       31.64      1.45 o
  -4   1   3      636.52      677.46     11.12 o
  -3   1   3     5947.28     5933.45    107.35 o
  -2   1   3       93.45      117.71      2.99 o
  -1   1   3     3845.88     3893.97     73.78 o
   0   1   3      229.44      234.59      4.64 o
   1   1   3     2089.28     2143.73     43.95 o
   2   1   3      426.27      434.06      9.35 o
   3   1   3      921.18      877.93     14.40 o
   4   1   3       10.18        7.74      0.76 o
   5   1   3       20.11       23.29      1.36 o
   6   1   3      501.88      506.45     14.27 o
  -6   2   3       49.74       41.51      1.61 o
  -5   2   3      586.95      596.75     12.52 o
  -4   2   3      962.25      949.21     15.10 o
  -3   2   3      184.80      147.81      3.11 o
  -2   2   3     8490.29     8584.99    177.25 o
  -1   2   3    12327.71    12630.42    252.57 o
   0   2   3    27795.07    27337.39    547.96 o
   1   2   3     1812.56     1814.44     36.83 o
   2   2   3      249.03      225.74      5.26 o
   3   2   3        9.10        5.00      0.48 o
   4   2   3      941.24      869.91     14.32 o
   5   2   3        1.71        1.94      0.86 o
   6   2   3      197.06      187.66      5.72 o
  -6   3   3      791.25      800.38     17.09 o
  -5   3   3      119.68      128.47      3.33 o
  -4   3   3       88.08       78.50      2.00 o
  -3   3   3     3309.30     3290.35     50.54 o
  -2   3   3        0.03        0.40      0.46 o
  -1   3   3      958.68     1134.18     23.48 o
   0   3   3    18171.11    18590.45    325.73 o
   1   3   3      289.31      302.57      6.25 o
   2   3   3       11.38       26.67      1.31 o
   3   3   3      815.30      841.45     12.69 o
   4   3   3      123.45      116.12      2.31 o
   5   3   3      367.66      357.23      7.74 o
   6   3   3      384.28      371.65     10.68 o
  -6   4   3       36.28       38.84      1.46 o
  -5   4   3       26.74       24.75      1.30 o
  -4   4   3      266.35      244.49      3.92 o
  -3   4   3      526.65      465.45      6.29 o
  -2   4   3      232.95      234.23      5.32 o
  -1   4   3        8.48       23.45      0.89 o
   0   4   3     1385.26     1458.10     27.44 o
   1   4   3       71.37       56.52      1.44 o
   2   4   3      504.95      451.39      9.38 o
   3   4   3      727.15      712.15      9.26 o
   4   4   3      583.87      568.63      8.56 o
   5   4   3       62.93       69.30      2.22 o
   6   4   3      782.00      739.19     20.70 o
  -6   5   3      452.82      428.35      9.88 o
  -5   5   3        3.74        6.55      0.88 o
  -4   5   3      620.75      565.57      7.90 o
  -3   5   3     2633.17     2450.39     29.32 o
  -2   5   3      284.22      328.54      6.71 o
  -1   5   3     3651.46     3609.53     74.30 o
   0   5   3     1090.39     1116.96     22.25 o
   1   5   3      248.53      181.04      3.99 o
   2   5   3     3641.47     3639.86     64.19 o
   3   5   3      725.68      697.62      8.80 o
   4   5   3     2155.98     2028.07     28.24 o
   5   5   3       94.38       88.00      2.59 o
   6   5   3      359.30      332.16     10.56 o
  -6   6   3        7.99        7.01      0.75 o
  -5   6   3       79.80       84.80      2.44 o
  -4   6   3     1223.91     1205.73     17.30 o
  -3   6   3      497.74      474.47      5.96 o
  -2   6   3     1220.46     1174.56     24.11 o
  -1   6   3     1289.67     1462.71     30.13 o
   0   6   3        5.71        4.54      0.49 o
   1   6   3     8046.08     8128.38    155.60 o
   2   6   3     1292.71     1513.48     28.73 o
   3   6   3     2667.80     2692.68     33.58 o
   4   6   3      143.58      158.32      3.02 o
   5   6   3      576.85      540.66     10.80 o
   6   6   3      129.38      137.63      3.96 o
  -6   7   3      103.06       97.96      2.80 o
  -5   7   3      192.28      175.22      3.80 o
  -4   7   3      491.88      489.55      7.09 o
  -3   7   3     1139.03     1130.72     14.72 o
  -2   7   3      658.09      783.75     16.95 o
  -1   7   3       83.41      109.91      2.76 o
   0   7   3       34.17       19.55      0.76 o
   1   7   3     3377.41     3525.04     77.64 o
   2   7   3      262.42      250.28      3.02 o
   3   7   3     2137.92     2053.42     23.99 o
   4   7   3      339.79      367.07      5.88 o
   5   7   3      613.04      612.00     12.74 o
  -6   8   3      131.41      134.13      3.51 o
  -5   8   3      657.10      699.73     12.57 o
  -4   8   3      608.73      620.41      9.15 o
  -3   8   3      588.91      589.95      7.50 o
  -2   8   3      462.33      368.43      4.56 o
  -1   8   3     1460.60     1621.31     33.59 o
   0   8   3      454.26      453.78      9.99 o
   1   8   3     8785.99    10201.52    228.37 o
   2   8   3        2.21        2.96      0.39 o
   3   8   3      313.99      323.83      4.17 o
   4   8   3       40.11       35.97      1.31 o
   5   8   3      236.15      255.69      5.70 o
  -6   9   3      258.42      247.48      8.38 o
  -5   9   3       18.23       17.44      0.98 o
  -4   9   3      288.92      303.10      5.44 o
  -3   9   3      417.73      415.73      5.69 o
  -2   9   3      329.91      336.31      3.94 o
  -1   9   3     1833.55     1847.35     36.51 o
   0   9   3     1630.47     1816.40     42.37 o
   1   9   3     1010.03     1021.87     14.00 o
   2   9   3      232.11      262.28      3.12 o
   3   9   3       37.56       32.63      0.96 o
   4   9   3       62.33       64.90      1.88 o
   5   9   3        1.02        0.34      0.66 o
  -5  10   3       20.31       21.67      1.07 o
  -4  10   3      519.23      556.60      8.71 o
  -3  10   3      978.41     1007.20     13.01 o
  -2  10   3      281.81      244.79      3.06 o
  -1  10   3       24.83       25.78      0.77 o
   0  10   3     1231.29     1152.66     18.20 o
   1  10   3        7.69        5.56      0.58 o
   2  10   3      294.88      262.49      3.14 o
   3  10   3      918.69     1016.12     12.16 o
   4  10   3     1540.75     1690.62     25.81 o
   5  10   3       26.52       31.43      1.28 o
  -5  11   3       13.21       12.67      0.90 o
  -4  11   3        3.11        3.59      0.79 o
  -3  11   3      205.36      207.61      3.19 o
  -2  11   3       25.15       28.76      0.88 o
  -1  11   3      205.23      193.49      2.76 o
   0  11   3      728.04      726.62     10.63 o
   1  11   3       77.38       82.09      1.42 o
   2  11   3      142.01      136.99      1.88 o
   3  11   3      283.01      294.29      3.93 o
   4  11   3       10.75       12.06      0.91 o
   5  11   3       33.29       35.43      1.77 o
  -5  12   3      130.54      137.80      3.11 o
  -4  12   3      124.67      134.20      2.73 o
  -3  12   3      451.66      474.63      7.25 o
  -2  12   3       57.58       50.81      1.26 o
  -1  12   3       69.36       76.24      1.50 o
   0  12   3      611.68      610.28      9.12 o
   1  12   3      163.12      176.67      2.53 o
   2  12   3       71.37       88.65      1.59 o
   3  12   3        0.02        1.84      0.59 o
   4  12   3       19.70       19.29      1.06 o
   5  12   3       31.36       30.26      1.94 o
  -5  13   3      170.05      172.47      5.60 o
  -4  13   3      595.44      682.71     11.79 o
  -3  13   3     1410.01     1529.00     23.73 o
  -2  13   3       67.97       70.20      1.77 o
  -1  13   3     3941.20     3765.36     50.63 o
   0  13   3      264.14      254.95      4.11 o
   1  13   3     1884.46     1838.14     23.12 o
   2  13   3       26.81       35.32      1.10 o
   3  13   3        4.86        2.18      0.72 o
   4  13   3       43.74       46.50      1.78 o
   5  13   3        2.04        2.15      1.26 o
  -5  14   3      256.03      264.10     12.36 o
  -4  14   3       13.28       16.88      1.09 o
  -3  14   3        0.12        2.40      0.93 o
  -2  14   3      220.91      226.50      4.07 o
  -1  14   3      250.14      229.03      3.77 o
   0  14   3      396.15      382.19      5.90 o
   1  14   3      795.24      745.59     10.08 o
   2  14   3      234.34      285.53      5.17 o
   3  14   3       16.01       19.73      1.19 o
   4  14   3      179.33      190.77      6.29 o
  -4  15   3       21.76       25.65      1.31 o
  -3  15   3      275.67      261.97      5.34 o
  -2  15   3       16.72       15.85      1.25 o
  -1  15   3      261.59      255.83      5.32 o
   0  15   3       85.71       81.54      1.93 o
   1  15   3      333.81      293.61      4.63 o
   2  15   3      727.45      767.30     12.84 o
   3  15   3        4.55        2.78      0.87 o
   4  15   3        0.56        0.92      1.04 o
  -4  16   3      408.39      428.78     14.23 o
  -3  16   3      243.90      302.77      6.43 o
  -2  16   3     1953.77     2034.56     38.40 o
  -1  16   3      504.87      534.63     10.57 o
   0  16   3     2069.53     2006.91     41.49 o
   1  16   3      260.26      259.60      4.97 o
   2  16   3       66.84       60.91      2.02 o
   3  16   3      398.69      445.18      8.92 o
   4  16   3       10.39       10.29      1.68 o
  -4  17   3        4.20        6.79      1.55 o
  -3  17   3      114.84      121.62      3.37 o
  -2  17   3      511.41      486.73      9.34 o
  -1  17   3      741.05      715.57     14.32 o
   0  17   3        3.34        1.94      1.04 o
   1  17   3      125.18      119.38      3.01 o
   2  17   3      526.94      554.80     11.20 o
   3  17   3        4.48        6.54      1.04 o
  -3  18   3       52.70       48.42      1.69 o
  -2  18   3      164.93      186.47      4.36 o
  -1  18   3       28.43       28.45      1.66 o
   0  18   3       46.46       51.15      2.07 o
   1  18   3      157.56      166.61      4.36 o
   2  18   3      107.66      112.20      3.09 o
   3  18   3       22.77       23.16      1.54 o
  -3  19   3      597.87      580.96     14.87 o
  -2  19   3       89.09       90.60      2.76 o
  -1  19   3     1056.23     1075.68     22.88 o
   0  19   3      107.26      117.22      4.07 o
   1  19   3       30.10       29.73      1.61 o
   2  19   3      225.03      241.83      5.88 o
   3  19   3       54.07       63.92      3.83 o
  -2  20   3       87.99       78.10      2.61 o
  -1  20   3      268.27      245.34      6.42 o
   0  20   3       20.55       21.51      1.53 o
   1  20   3      141.12      119.31      3.52 o
   2  20   3       20.54       17.54      1.22 o
  -1  21   3        6.80        6.24      1.07 o
   0  21   3        7.75        6.70      1.44 o
   1  21   3      200.70      182.73      8.07 o
  -6   0   4       45.98       44.86      2.40 o
  -5   0   4     1126.78     1146.67     33.17 o
  -4   0   4      102.68      108.19      3.18 o
  -3   0   4      202.89      166.68      5.53 o
  -2   0   4     1125.33     1114.39     33.31 o
  -1   0   4        0.00        1.71      0.59 o
   0   0   4     1540.54     1516.86     38.95 o
   1   0   4     1127.85     1210.10     31.06 o
   2   0   4     3081.30     3294.71     96.05 o
   3   0   4      876.36      810.95     26.94 o
   4   0   4      341.66      319.96      8.39 o
   5   0   4      377.41      342.48     11.78 o
   6   0   4      146.80      166.38      8.11 o
  -6   1   4       58.07       59.02      1.87 o
  -5   1   4      482.51      493.17     10.46 o
  -4   1   4      272.72      260.40      4.47 o
  -3   1   4     2724.78     2541.18     46.26 o
  -2   1   4     6215.80     6766.75    135.91 o
  -1   1   4    22568.41    21793.41    393.68 o
   0   1   4     9251.97     8932.88    166.79 o
   1   1   4      739.64      737.66     14.73 o
   2   1   4      250.53      224.92      4.83 o
   3   1   4      378.40      351.24      5.73 o
   4   1   4       92.34       81.15      1.96 o
   5   1   4      460.64      448.78     10.68 o
   6   1   4      125.28      119.25      4.23 o
  -6   2   4        0.95        2.00      0.71 o
  -5   2   4      212.25      200.91      4.68 o
  -4   2   4     2080.53     1991.26     30.44 o
  -3   2   4      140.21      118.38      2.94 o
  -2   2   4       39.18       17.67      0.85 o
  -1   2   4    36116.10    35551.48    662.65 o
   0   2   4    15823.88    15501.50    280.17 o
   1   2   4     4305.24     4090.59     83.00 o
   2   2   4     1727.96     1885.27     43.43 o
   3   2   4      180.74      161.05      2.97 o
   4   2   4     1169.90     1086.04     17.70 o
   5   2   4      810.30      796.39     17.37 o
   6   2   4      215.48      204.63      6.74 o
  -6   3   4      108.22       99.62      2.83 o
  -5   3   4      135.02      120.74      3.02 o
  -4   3   4      107.98      104.17      2.14 o
  -3   3   4       67.52       76.46      1.67 o
  -2   3   4      277.58      294.87      6.69 o
  -1   3   4     6538.30     7007.58    134.85 o
   0   3   4      138.72      168.64      3.22 o
   1   3   4      713.25      811.42     16.94 o
   2   3   4      252.59      263.42      6.88 o
   3   3   4       75.85       70.14      1.46 o
   4   3   4       21.79       26.28      1.06 o
   5   3   4        2.30        1.63      0.78 o
   6   3   4       42.06       41.32      1.96 o
  -6   4   4       69.89       71.66      2.23 o
  -5   4   4        4.48        5.20      0.89 o
  -4   4   4     2212.03     2144.06     31.31 o
  -3   4   4       36.51       47.40      1.09 o
  -2   4   4      258.84      231.96      5.50 o
  -1   4   4      889.39      908.82     18.09 o
   0   4   4      241.05      241.01      4.66 o
   1   4   4      197.11      161.86      3.36 o
   2   4   4        8.85       13.16      0.83 o
   3   4   4      703.97      620.30      7.86 o
   4   4   4      328.89      325.63      5.38 o
   5   4   4        9.67        9.72      1.03 o
   6   4   4      158.81      168.23      5.68 o
  -6   5   4        0.19        0.69      0.70 o
  -5   5   4      276.28      295.73      6.36 o
  -4   5   4      217.15      200.69      3.14 o
  -3   5   4      164.64      144.46      2.10 o
  -2   5   4     1697.24     1895.37     41.86 o
  -1   5   4      667.65      749.53     16.08 o
   0   5   4     2083.14     2179.63     42.98 o
   1   5   4     2705.44     3097.51     64.25 o
   2   5   4     1899.67     2018.51     42.99 o
   3   5   4      268.28      230.93      3.32 o
   4   5   4     1942.94     1823.77     27.73 o
   5   5   4        6.38        8.07      0.97 o
   6   5   4      240.88      234.18      8.75 o
  -6   6   4        0.84        1.80      0.70 o
  -5   6   4        6.59        6.67      0.91 o
  -4   6   4      142.73      149.78      2.67 o
  -3   6   4       83.64      103.77      1.75 o
  -2   6   4        3.42       12.29      0.87 o
  -1   6   4      339.22      328.95      7.23 o
   0   6   4      153.19      197.90      4.01 o
   1   6   4     8245.25     8386.68    170.39 o
   2   6   4       56.82       69.92      1.29 o
   3   6   4     1523.04     1474.29     18.96 o
   4   6   4      100.92       88.37      1.91 o
   5   6   4       62.32       77.41      2.35 o
   6   6   4      173.56      180.59      7.05 o
  -6   7   4       16.16       17.15      1.18 o
  -5   7   4       89.66      100.53      2.59 o
  -4   7   4      126.31      132.49      2.57 o
  -3   7   4       22.07       21.17      0.75 o
  -2   7   4       59.91       60.73      1.62 o
  -1   7   4      178.25      191.41      4.71 o
   0   7   4     1317.44     1506.89     32.43 o
   1   7   4     1369.68     1590.60     34.36 o
   2   7   4       67.63       83.24      1.51 o
   3   7   4       88.27       85.06      1.56 o
   4   7   4      100.29      112.92      2.55 o
   5   7   4        1.84        2.29      0.78 o
  -6   8   4       47.35       53.03      1.79 o
  -5   8   4       88.99       98.75      2.54 o
  -4   8   4      510.81      542.79      8.49 o
  -3   8   4       52.68       46.94      1.19 o
  -2   8   4      455.22      414.72      6.94 o
  -1   8   4      100.44      112.77      2.83 o
   0   8   4       11.57       14.89      0.77 o
   1   8   4       91.11      101.96      2.80 o
   2   8   4       95.11       78.77      1.30 o
   3   8   4      660.41      675.03      8.79 o
   4   8   4        6.25        8.94      0.95 o
   5   8   4        4.71        3.44      0.80 o
  -6   9   4      119.21      121.12      6.40 o
  -5   9   4      671.06      688.63     11.92 o
  -4   9   4      383.64      409.73      7.14 o
  -3   9   4     3511.91     3478.72     46.54 o
  -2   9   4       14.33       12.14      0.63 o
  -1   9   4      525.06      481.80      9.79 o
   0   9   4     3294.06     3390.98     75.81 o
   1   9   4     1089.75     1096.22     12.98 o
   2   9   4     5604.23     5656.72     65.62 o
   3   9   4       72.03       82.86      1.65 o
   4   9   4      467.86      495.46      8.75 o
   5   9   4      297.60      311.63      6.44 o
  -5  10   4      124.34      127.54      2.63 o
  -4  10   4      299.20      339.24      5.90 o
  -3  10   4        5.76        3.30      0.65 o
  -2  10   4      118.20      118.46      1.89 o
  -1  10   4       87.07       93.84      1.75 o
   0  10   4      494.08      437.64      7.21 o
   1  10   4      918.53      883.82     10.72 o
   2  10   4       37.98       46.45      1.05 o
   3  10   4      423.64      435.27      5.97 o
   4  10   4       85.02      102.48      2.35 o
   5  10   4       10.72        8.67      0.81 o
  -5  11   4       62.50       64.00      2.03 o
  -4  11   4        1.70        1.04      0.70 o
  -3  11   4       23.07       18.01      1.00 o
  -2  11   4      408.44      400.18      5.33 o
  -1  11   4      394.85      395.39      5.50 o
   0  11   4      108.58      103.97      2.11 o
   1  11   4     1727.28     1745.74     21.57 o
   2  11   4       14.59       19.72      0.75 o
   3  11   4      400.14      439.39      6.37 o
   4  11   4       94.29      104.69      2.47 o
   5  11   4      210.41      210.00      4.81 o
  -5  12   4     1080.40     1188.22     25.13 o
  -4  12   4     1041.79     1154.56     18.31 o
  -3  12   4      509.81      483.59      8.70 o
  -2  12   4     2850.41     2795.87     38.12 o
  -1  12   4     2093.96     1972.16     28.52 o
   0  12   4     2405.80     2353.58     34.51 o
   1  12   4     1745.24     1694.25     20.98 o
   2  12   4       21.41       38.37      1.16 o
   3  12   4      412.20      443.55      7.01 o
   4  12   4      739.36      892.83     16.85 o
   5  12   4      196.72      215.92     10.38 o
  -5  13   4       52.06       50.29      1.88 o
  -4  13   4       38.35       50.84      1.59 o
  -3  13   4      615.28      643.25     11.06 o
  -2  13   4      205.97      192.37      3.53 o
  -1  13   4      418.33      410.39      6.65 o
   0  13   4     1791.39     1688.67     26.33 o
   1  13   4       60.02       57.32      1.33 o
   2  13   4      343.23      339.03      5.92 o
   3  13   4       32.08       47.93      1.51 o
   4  13   4      177.58      188.74      4.27 o
  -5  14   4       63.64       59.38      3.07 o
  -4  14   4      125.96      126.51      2.83 o
  -3  14   4        7.79       10.86      1.11 o
  -2  14   4       17.02       18.80      1.01 o
  -1  14   4      183.15      178.00      3.54 o
   0  14   4      853.44      825.37     13.09 o
   1  14   4        7.15       10.07      0.73 o
   2  14   4      244.07      256.86      4.71 o
   3  14   4      204.63      225.45      4.50 o
   4  14   4       46.79       47.62      2.46 o
  -4  15   4       34.47       39.07      1.62 o
  -3  15   4      345.24      363.68      7.52 o
  -2  15   4      653.52      669.93     12.55 o
  -1  15   4      693.35      710.37     12.87 o
   0  15   4     1164.18     1090.19     16.95 o
   1  15   4      243.16      208.61      4.19 o
   2  15   4       68.91       71.03      2.12 o
   3  15   4        9.43       18.13      1.15 o
   4  15   4      333.56      337.33     10.03 o
  -4  16   4        4.95        8.29      1.08 o
  -3  16   4       10.02       10.97      1.06 o
  -2  16   4        3.12        2.86      1.00 o
  -1  16   4      698.41      634.68     12.82 o
   0  16   4       20.82       17.14      1.28 o
   1  16   4        0.06        0.01      0.87 o
   2  16   4      334.75      360.87      7.09 o
   3  16   4      118.72      136.00      3.42 o
   4  16   4       18.24       16.48      1.93 o
  -4  17   4        7.95        8.58      1.18 o
  -3  17   4       22.29       21.59      1.17 o
  -2  17   4      228.08      235.66      5.17 o
  -1  17   4      128.71      140.35      3.65 o
   0  17   4      154.56      132.27      3.48 o
   1  17   4       25.48       20.09      1.31 o
   2  17   4      315.30      344.24      7.01 o
   3  17   4        7.39       13.42      1.13 o
  -3  18   4       29.40       34.07      1.34 o
  -2  18   4      153.06      147.99      3.63 o
  -1  18   4      168.96      189.10      4.63 o
   0  18   4       12.82       20.60      1.38 o
   1  18   4       78.27       73.70      2.56 o
   2  18   4        0.36       -0.11      0.97 o
   3  18   4       86.29       79.05      3.48 o
  -3  19   4      187.74      198.71      6.05 o
  -2  19   4       68.50       66.44      2.28 o
  -1  19   4       21.19       24.40      1.86 o
   0  19   4       45.82       55.40      2.27 o
   1  19   4       78.67       76.54      2.50 o
   2  19   4      257.65      259.84      6.21 o
  -2  20   4      542.22      511.67     14.45 o
  -1  20   4       14.43       14.88      1.21 o
   0  20   4       26.59       25.90      1.58 o
   1  20   4     1042.67     1005.73     27.06 o
   2  20   4       36.57       42.40      2.56 o
  -1  21   4       89.23       89.63      3.52 o
   0  21   4       60.27       61.37      2.52 o
   1  21   4        5.93        4.35      1.25 o
  -6   1   5       13.37       14.92      1.12 o
  -5   1   5      100.76      109.20      2.80 o
  -4   1   5        1.36        2.90      0.65 o
  -3   1   5      213.91      224.22      4.66 o
  -2   1   5     1336.81     1278.37     26.97 o
  -1   1   5     1675.65     1934.62     36.32 o
   0   1   5     9193.53     9158.48    175.00 o
   1   1   5      872.05      949.77     20.50 o
   2   1   5      781.99      937.06     20.15 o
   3   1   5      862.59      840.20     12.94 o
   4   1   5     1107.11     1019.93     17.11 o
   5   1   5      348.15      324.94      7.93 o
   6   1   5       52.07       46.21      3.68 o
  -6   2   5      440.35      449.52     11.31 o
  -5   2   5       10.74        8.34      0.91 o
  -4   2   5      290.04      268.40      4.45 o
  -3   2   5     2860.64     2715.78     45.75 o
  -2   2   5      815.46      844.39     17.09 o
  -1   2   5     1795.82     2133.17     39.97 o
   0   2   5       31.34       42.32      1.26 o
   1   2   5     2898.58     2793.28     57.30 o
   2   2   5       28.25       18.74      0.98 o
   3   2   5        1.90        2.38      0.48 o
   4   2   5      966.56      923.35     15.61 o
   5   2   5       53.47       51.91      1.97 o
   6   2   5      593.01      603.07     26.75 o
  -6   3   5      167.72      177.75      4.85 o
  -5   3   5      215.55      202.35      4.53 o
  -4   3   5       83.34       84.52      1.82 o
  -3   3   5       39.69       23.99      0.83 o
  -2   3   5     1941.22     2073.61     41.51 o
  -1   3   5     1502.41     1511.43     27.46 o
   0   3   5     3385.01     3432.07     65.95 o
   1   3   5      157.41      156.90      3.40 o
   2   3   5     3428.59     3680.14     88.88 o
   3   3   5      188.16      149.74      2.48 o
   4   3   5       20.51       24.14      1.08 o
   5   3   5      194.33      204.88      5.25 o
   6   3   5       11.08        6.76      2.30 o
  -6   4   5        1.31        4.36      0.84 o
  -5   4   5      949.02      990.63     18.82 o
  -4   4   5      802.08      802.62     12.23 o
  -3   4   5       22.85       19.80      0.86 o
  -2   4   5      321.28      280.52      6.24 o
  -1   4   5        3.09        1.20      0.39 o
   0   4   5      936.51     1025.53     18.55 o
   1   4   5     2975.13     3136.16     64.66 o
   2   4   5      497.60      586.71     13.26 o
   3   4   5       49.71       44.80      1.06 o
   4   4   5       71.43       56.63      1.62 o
   5   4   5       37.40       38.54      1.66 o
   6   4   5        5.44        6.06      1.42 o
  -6   5   5        1.29        1.09      0.76 o
  -5   5   5     1144.82     1223.95     24.14 o
  -4   5   5        2.11        3.86      0.74 o
  -3   5   5     2432.07     2147.19     26.64 o
  -2   5   5     2863.37     2956.04     65.30 o
  -1   5   5     1946.49     2104.99     41.88 o
   0   5   5     3334.08     3230.17     71.61 o
   1   5   5     1151.59     1209.28     26.04 o
   2   5   5     2418.72     2135.29     37.48 o
   3   5   5     1249.87     1236.15     15.90 o
   4   5   5       39.62       47.02      1.42 o
   5   5   5      342.71      357.00      8.09 o
  -6   6   5        1.06       -0.48      0.66 o
  -5   6   5      310.80      325.50      6.95 o
  -4   6   5     1671.35     1616.11     22.29 o
  -3   6   5      979.98      975.56     13.27 o
  -2   6   5     1019.11     1062.53     24.71 o
  -1   6   5       28.04       56.40      1.81 o
   0   6   5        5.81        8.21      0.60 o
   1   6   5      331.44      295.52      6.62 o
   2   6   5     2216.57     2243.08     26.91 o
   3   6   5     1284.44     1254.26     15.87 o
   4   6   5      289.30      301.13      5.72 o
   5   6   5       74.39       80.93      2.54 o
  -6   7   5      887.00      875.38     18.88 o
  -5   7   5       24.48       24.94      1.29 o
  -4   7   5       56.06       50.37      1.36 o
  -3   7   5     2835.64     2766.22     38.37 o
  -2   7   5      885.04      910.66     16.70 o
  -1   7   5      506.70      475.86     11.44 o
   0   7   5      281.12      283.42      6.37 o
   1   7   5     2696.02     2936.59     64.74 o
   2   7   5       75.79       82.90      1.39 o
   3   7   5      281.02      291.50      4.18 o
   4   7   5      282.91      278.91      5.38 o
   5   7   5        1.34        3.41      0.81 o
  -6   8   5      127.36      127.27      3.66 o
  -5   8   5        1.08        2.26      0.80 o
  -4   8   5     2871.20     2817.87     43.90 o
  -3   8   5      288.90      289.09      4.37 o
  -2   8   5      692.50      712.78     10.84 o
  -1   8   5      719.16      697.32     16.58 o
   0   8   5      205.90      206.55      4.60 o
   1   8   5     1032.40      901.84     14.18 o
   2   8   5      616.43      596.29      7.44 o
   3   8   5     1317.93     1367.18     18.22 o
   4   8   5      291.46      304.05      5.80 o
   5   8   5       95.89       81.12      2.26 o
  -6   9   5       10.50        9.66      2.41 o
  -5   9   5      334.77      346.46      6.37 o
  -4   9   5      267.80      295.44      5.50 o
  -3   9   5       29.50       31.47      1.09 o
  -2   9   5      109.48       88.65      1.50 o
  -1   9   5      119.74      115.83      2.44 o
   0   9   5       85.48       97.52      2.46 o
   1   9   5     1008.67     1049.11     12.70 o
   2   9   5     1063.96     1042.85     12.57 o
   3   9   5      340.29      354.83      5.25 o
   4   9   5       78.74       80.38      2.06 o
   5   9   5      155.39      157.85      3.52 o
  -5  10   5      270.90      291.25      5.56 o
  -4  10   5      207.89      211.52      3.84 o
  -3  10   5      329.34      326.25      4.80 o
  -2  10   5      133.24      119.66      1.99 o
  -1  10   5      120.52      126.26      2.25 o
   0  10   5      351.78      340.27      6.06 o
   1  10   5      298.28      290.90      3.86 o
   2  10   5     2411.17     2500.56     29.36 o
   3  10   5      142.68      135.66      2.23 o
   4  10   5     2384.91     2511.57     39.23 o
   5  10   5       94.05       89.71      2.47 o
  -5  11   5       30.91       31.28      1.25 o
  -4  11   5       53.50       63.15      1.68 o
  -3  11   5      856.45      837.80     11.35 o
  -2  11   5      255.53      269.49      4.01 o
  -1  11   5      110.14      122.17      2.25 o
   0  11   5       91.73       79.86      1.71 o
   1  11   5      371.28      355.24      4.68 o
   2  11   5       28.56       27.77      0.93 o
   3  11   5      105.80      116.53      2.68 o
   4  11   5        5.17        4.42      0.73 o
   5  11   5      225.59      217.49      6.12 o
  -5  12   5      161.49      180.74      4.35 o
  -4  12   5       63.64       61.57      1.75 o
  -3  12   5        4.06        2.51      0.85 o
  -2  12   5       48.23       43.51      1.25 o
  -1  12   5      793.95      746.50     11.22 o
   0  12   5        2.50        6.61      0.95 o
   1  12   5        0.81        0.85      0.53 o
   2  12   5       24.64       24.15      0.96 o
   3  12   5       59.42       57.23      1.54 o
   4  12   5        4.62        6.01      0.75 o
   5  12   5        0.19        0.40      1.26 o
  -5  13   5       34.96       37.60      1.63 o
  -4  13   5        1.52        1.68      0.82 o
  -3  13   5       64.66       66.89      2.02 o
  -2  13   5     1090.73     1016.00     14.62 o
  -1  13   5       73.28       65.76      1.76 o
   0  13   5     1536.42     1486.70     23.28 o
   1  13   5      481.39      505.13      7.09 o
   2  13   5     1083.70     1111.86     16.08 o
   3  13   5      559.47      662.81     10.18 o
   4  13   5       47.02       41.70      1.60 o
  -5  14   5      141.64      147.37     14.69 o
  -4  14   5      313.56      318.92      6.49 o
  -3  14   5       30.49       38.74      1.63 o
  -2  14   5       75.65       89.29      2.52 o
  -1  14   5      117.60      127.38      2.76 o
   0  14   5        5.19        6.17      0.80 o
   1  14   5      246.11      230.85      3.69 o
   2  14   5       38.95       38.45      1.48 o
   3  14   5        0.62        0.10      0.70 o
   4  14   5      190.23      211.58      6.80 o
  -4  15   5       16.44       21.93      1.13 o
  -3  15   5     1128.37     1168.77     22.33 o
  -2  15   5      171.53      175.11      3.74 o
  -1  15   5      297.13      255.46      5.49 o
   0  15   5       92.31       74.48      1.92 o
   1  15   5      650.28      619.70     10.38 o
   2  15   5      283.71      279.45      5.27 o
   3  15   5      387.61      417.85      7.74 o
   4  15   5      161.35      154.47      6.57 o
  -4  16   5      208.02      213.96      6.09 o
  -3  16   5      845.40      834.19     15.34 o
  -2  16   5       40.73       57.07      2.01 o
  -1  16   5     3499.04     3272.14     67.48 o
   0  16   5      191.15      162.29      3.98 o
   1  16   5     1535.22     1554.02     27.63 o
   2  16   5      244.86      278.43      5.57 o
   3  16   5      155.44      161.96      3.79 o
   4  16   5      357.17      396.01     26.16 o
  -4  17   5      150.39      146.86      7.82 o
  -3  17   5      262.36      278.82      7.05 o
  -2  17   5       23.84       16.24      1.24 o
  -1  17   5       36.68       24.69      1.55 o
   0  17   5       87.94       81.82      3.29 o
   1  17   5       60.36       66.56      2.27 o
   2  17   5       47.64       54.05      2.27 o
   3  17   5      119.86      118.28      3.34 o
  -3  18   5       57.72       66.65      2.10 o
  -2  18   5       60.41       57.74      2.30 o
  -1  18   5      104.12      113.77      4.02 o
   0  18   5      149.55      156.27      4.19 o
   1  18   5       25.60       26.06      1.48 o
   2  18   5        6.41        7.00      1.04 o
   3  18   5       70.11       76.86      5.60 o
  -3  19   5      217.13      198.03      6.12 o
  -2  19   5      103.41       96.63      2.97 o
  -1  19   5       15.93       12.12      1.28 o
   0  19   5      684.96      653.01     15.69 o
   1  19   5       76.73       95.07      2.78 o
   2  19   5      540.54      513.31     12.04 o
  -2  20   5       26.68       25.02      1.63 o
  -1  20   5      515.07      494.75     12.07 o
   0  20   5       51.38       48.53      2.11 o
   1  20   5       22.34       23.88      1.45 o
   2  20   5        1.93        1.21      1.01 o
  -1  21   5       10.57        9.03      1.35 o
   0  21   5        9.43        9.28      1.53 o
   1  21   5      128.23      129.59     10.46 o
  -6   0   6      725.61      734.61     24.04 o
  -5   0   6     1534.96     1565.18     45.58 o
  -4   0   6      885.34      814.79     19.10 o
  -3   0   6     3925.54     4026.54     91.98 o
  -2   0   6      900.25      717.20     21.10 o
  -1   0   6     1683.35     1944.84     53.06 o
   0   0   6     4536.65     4560.44    123.24 o
   1   0   6       54.74       45.52      2.00 o
   2   0   6      783.33      919.91     26.80 o
   3   0   6      968.98      906.70     20.55 o
   4   0   6      104.88       97.64      3.33 o
   5   0   6       31.22       36.51      3.20 o
   6   0   6      214.88      113.09     12.48 o
  -6   1   6      319.04      297.11      7.20 o
  -5   1   6      730.36      728.09     16.16 o
  -4   1   6        0.89        0.38      0.60 o
  -3   1   6       13.29       18.85      0.76 o
  -2   1   6     3087.70     3217.52     64.41 o
  -1   1   6      517.13      600.59     11.38 o
   0   1   6      401.49      343.49      6.54 o
   1   1   6      350.11      448.92      8.86 o
   2   1   6      908.08      916.99     19.66 o
   3   1   6      626.11      552.01      8.71 o
   4   1   6      391.78      344.47      6.39 o
   5   1   6      814.20      821.62     20.21 o
   6   1   6       83.79       76.82      3.98 o
  -6   2   6      180.31      168.58      4.63 o
  -5   2   6      313.16      311.26      7.34 o
  -4   2   6     1593.22     1504.24     23.95 o
  -3   2   6      904.27      844.77     13.13 o
  -2   2   6       98.80      121.27      2.68 o
  -1   2   6      726.67      682.51     13.36 o
   0   2   6      359.62      441.60      8.45 o
   1   2   6     5658.10     5674.09    111.89 o
   2   2   6      448.93      614.51     14.02 o
   3   2   6      405.07      391.50      6.48 o
   4   2   6     1806.97     1719.38     28.48 o
   5   2   6      155.49      141.93      4.07 o
  -6   3   6      851.84      825.19     20.20 o
  -5   3   6      213.74      212.51      6.01 o
  -4   3   6        3.98        1.80      0.62 o
  -3   3   6     2573.93     2507.98     36.76 o
  -2   3   6       88.05       92.00      2.36 o
  -1   3   6      218.48      333.76      6.22 o
   0   3   6        1.80        2.43      0.50 o
   1   3   6     2346.41     2521.43     51.42 o
   2   3   6      439.82      387.95      7.35 o
   3   3   6       30.55       28.34      0.94 o
   4   3   6     1909.13     1751.08     28.99 o
   5   3   6        3.24        3.30      0.88 o
  -6   4   6        4.32        2.22      0.82 o
  -5   4   6      106.54      108.67      2.85 o
  -4   4   6      126.17      113.96      2.27 o
  -3   4   6      402.68      385.71      6.50 o
  -2   4   6      891.70      975.61     19.46 o
  -1   4   6     1639.53     1871.33     35.68 o
   0   4   6        3.68        1.42      0.60 o
   1   4   6      980.46     1200.92     24.95 o
   2   4   6     2630.55     2648.87     54.06 o
   3   4   6      421.58      399.84      5.90 o
   4   4   6      118.43      114.91      2.88 o
   5   4   6       13.63       12.94      1.12 o
  -6   5   6      247.81      240.31      5.87 o
  -5   5   6        1.22        3.63      0.84 o
  -4   5   6      122.58      109.87      2.44 o
  -3   5   6      148.91      151.33      2.58 o
  -2   5   6        1.46        1.36      0.55 o
  -1   5   6     3387.49     3693.74     72.92 o
   0   5   6      979.32     1204.01     26.98 o
   1   5   6      474.84      513.27     11.33 o
   2   5   6      182.42      156.70      2.97 o
   3   5   6      291.72      260.16      3.76 o
   4   5   6      305.63      306.31      6.53 o
   5   5   6      120.29      106.59      2.87 o
  -6   6   6       54.16       53.69      1.89 o
  -5   6   6      347.07      348.72      7.39 o
  -4   6   6       47.61       47.69      1.58 o
  -3   6   6      993.24      867.05     12.39 o
  -2   6   6       36.68       37.16      1.23 o
  -1   6   6     2082.69     2395.78     52.22 o
   0   6   6       96.52       86.76      2.20 o
   1   6   6      148.14      182.90      4.93 o
   2   6   6     2072.44     1845.60     24.48 o
   3   6   6        0.56        1.28      0.50 o
   4   6   6      247.19      258.82      5.17 o
   5   6   6      314.26      292.72      6.70 o
  -6   7   6      160.13      150.00      3.53 o
  -5   7   6      115.49      115.68      3.00 o
  -4   7   6      246.46      228.51      3.83 o
  -3   7   6      326.59      334.96      5.35 o
  -2   7   6      240.70      258.96      4.77 o
  -1   7   6      238.51      271.50      6.31 o
   0   7   6      416.15      425.88      9.02 o
   1   7   6      525.28      550.43     11.62 o
   2   7   6      351.36      324.32      4.60 o
   3   7   6      982.86     1000.70     13.60 o
   4   7   6      414.98      420.81      8.03 o
   5   7   6        6.47        5.00      0.68 o
  -6   8   6      152.36      153.46      5.10 o
  -5   8   6        2.00        2.94      0.78 o
  -4   8   6     1394.93     1417.21     23.68 o
  -3   8   6        4.15        6.23      0.69 o
  -2   8   6      104.73      100.17      2.19 o
  -1   8   6     1515.37     1478.93     34.36 o
   0   8   6     4490.12     4710.83    114.28 o
   1   8   6      597.53      522.41      7.58 o
   2   8   6      180.39      185.57      2.82 o
   3   8   6      574.55      596.40      8.50 o
   4   8   6      117.17      124.18      2.89 o
   5   8   6        9.44        7.43      0.70 o
  -5   9   6      451.77      436.59      7.87 o
  -4   9   6      176.00      178.59      3.46 o
  -3   9   6      779.85      756.75     10.61 o
  -2   9   6      140.28      118.53      2.39 o
  -1   9   6        6.04       14.52      0.72 o
   0   9   6        4.37        4.99      0.57 o
   1   9   6     1209.76     1123.63     14.92 o
   2   9   6        1.62        2.13      0.51 o
   3   9   6     5228.78     5191.66     69.53 o
   4   9   6        0.26        0.12      0.69 o
   5   9   6      302.31      275.99      6.27 o
  -5  10   6      386.25      403.57      7.58 o
  -4  10   6      239.90      240.59      4.55 o
  -3  10   6     1058.28     1061.25     14.64 o
  -2  10   6        1.86        3.38      0.56 o
  -1  10   6      131.06      104.01      2.05 o
   0  10   6       86.35      107.78      2.10 o
   1  10   6      883.03      843.78     10.96 o
   2  10   6        2.11        6.66      0.61 o
   3  10   6      337.93      354.62      5.60 o
   4  10   6       20.89       18.14      0.93 o
   5  10   6       57.87       59.69      2.00 o
  -5  11   6     1121.47     1126.69     21.80 o
  -4  11   6      209.48      233.34      4.59 o
  -3  11   6      433.23      430.07      7.06 o
  -2  11   6     1243.26     1151.43     15.91 o
  -1  11   6       32.11       37.11      1.13 o
   0  11   6      251.06      245.34      4.22 o
   1  11   6      212.33      206.78      3.16 o
   2  11   6      464.59      480.60      6.81 o
   3  11   6      790.34      805.89     11.97 o
   4  11   6        2.31        2.30      0.65 o
   5  11   6      223.14      247.18      7.26 o
  -5  12   6      165.00      165.71      3.64 o
  -4  12   6      211.18      226.62      4.73 o
  -3  12   6      300.15      314.16      5.98 o
  -2  12   6      237.85      229.57      3.67 o
  -1  12   6     1741.93     1559.81     24.51 o
   0  12   6      442.15      464.62      8.02 o
   1  12   6     1700.25     1594.79     21.37 o
   2  12   6      449.73      462.44      6.77 o
   3  12   6      201.75      245.69      4.36 o
   4  12   6     1205.60     1299.60     24.19 o
  -5  13   6       83.07       81.85      2.39 o
  -4  13   6        5.36        3.88      0.83 o
  -3  13   6      117.64      133.15      3.20 o
  -2  13   6      816.14      782.67     12.81 o
  -1  13   6      736.84      691.13     11.50 o
   0  13   6      657.78      605.52      9.93 o
   1  13   6      294.33      263.01      4.02 o
   2  13   6      246.52      252.96      4.68 o
   3  13   6      121.64      140.96      2.88 o
   4  13   6       10.76       11.51      0.89 o
  -5  14   6        3.88        0.00      2.01 o
  -4  14   6      948.36      995.98     18.67 o
  -3  14   6      270.71      297.87      6.12 o
  -2  14   6       83.38       90.50      2.49 o
  -1  14   6       21.97       23.00      1.13 o
   0  14   6      833.91      807.87     12.78 o
   1  14   6      505.13      478.07      7.77 o
   2  14   6      176.26      184.34      3.98 o
   3  14   6      340.73      358.93      6.21 o
   4  14   6      139.32      155.29      5.14 o
  -4  15   6      218.02      219.61      4.61 o
  -3  15   6       43.99       45.86      1.85 o
  -2  15   6      361.90      353.06      6.85 o
  -1  15   6      121.66      111.81      3.10 o
   0  15   6      223.18      194.49      4.56 o
   1  15   6        3.50        4.21      0.89 o
   2  15   6       51.01       44.83      1.63 o
   3  15   6      154.22      166.81      3.95 o
   4  15   6       26.41       35.98      3.64 o
  -4  16   6       40.25       46.82      1.90 o
  -3  16   6       19.37       20.74      1.38 o
  -2  16   6       13.26        9.23      1.13 o
  -1  16   6       19.54       20.83      1.43 o
   0  16   6        7.84       11.68      1.25 o
   1  16   6       15.51       12.66      1.10 o
   2  16   6      179.51      168.49      3.83 o
   3  16   6       24.10       23.29      1.37 o
  -4  17   6      124.36      115.71      6.81 o
  -3  17   6       97.75       97.51      2.76 o
  -2  17   6       71.02       62.76      2.41 o
  -1  17   6       40.91       38.27      1.80 o
   0  17   6     1124.06     1054.15     21.32 o
   1  17   6        7.28        9.52      1.08 o
   2  17   6       25.80       19.74      1.21 o
   3  17   6       87.66       86.27      3.08 o
  -3  18   6      219.83      217.66      5.08 o
  -2  18   6      269.08      266.51      6.66 o
  -1  18   6       36.63       36.00      1.94 o
   0  18   6       24.53       26.19      1.54 o
   1  18   6      120.08      124.42      3.42 o
   2  18   6       70.32       59.18      1.97 o
   3  18   6       88.71       93.37      7.24 o
  -3  19   6      504.35      518.27     18.16 o
  -2  19   6      139.38      117.00      3.57 o
  -1  19   6       78.11       77.74      3.02 o
   0  19   6       99.09      102.66      3.34 o
   1  19   6      154.03      146.77      3.97 o
   2  19   6      298.63      275.14      7.22 o
  -2  20   6       22.34       21.42      1.61 o
  -1  20   6      159.69      140.26      4.31 o
   0  20   6      207.16      228.78      6.39 o
   1  20   6      161.95      148.96      4.73 o
  -1  21   6      154.45      158.48      8.54 o
   0  21   6        0.70        1.41      1.71 o
  -6   1   7      265.84      279.73      6.80 o
  -5   1   7      202.20      211.85      5.02 o
  -4   1   7      125.80      147.49      2.87 o
  -3   1   7     1911.46     1715.31     26.30 o
  -2   1   7     4021.25     4289.86     82.97 o
  -1   1   7     3166.26     3303.09     59.74 o
   0   1   7     1420.17     1732.90     30.67 o
   1   1   7      279.78      335.23      6.91 o
   2   1   7       24.78       16.49      0.75 o
   3   1   7      607.44      567.52      8.81 o
   4   1   7      357.61      344.92      7.89 o
   5   1   7      826.64      780.63     19.15 o
  -6   2   7        0.53        0.32      0.74 o
  -5   2   7      624.61      681.04     15.16 o
  -4   2   7      376.27      377.15      6.26 o
  -3   2   7     1146.12     1112.30     16.72 o
  -2   2   7     1758.41     1869.44     38.96 o
  -1   2   7     1258.82     1429.83     27.75 o
   0   2   7     2039.96     2052.64     40.23 o
   1   2   7     2169.44     2357.56     46.77 o
   2   2   7      402.81      391.32      6.93 o
   3   2   7      140.26      106.85      2.08 o
   4   2   7      186.62      177.47      4.42 o
   5   2   7      300.51      289.14      7.45 o
  -6   3   7      119.21      104.02      3.10 o
  -5   3   7      741.93      739.04     15.73 o
  -4   3   7       63.93       58.48      1.57 o
  -3   3   7      301.62      254.55      4.10 o
  -2   3   7     1409.18     1570.43     30.42 o
  -1   3   7      196.49      203.73      4.14 o
   0   3   7        2.58        2.54      0.45 o
   1   3   7     1116.70     1339.86     28.27 o
   2   3   7      441.66      378.64      8.12 o
   3   3   7      489.28      456.27      7.18 o
   4   3   7      311.71      279.71      6.58 o
   5   3   7      308.04      272.27      7.04 o
  -6   4   7       20.64       24.36      1.41 o
  -5   4   7        0.41        2.59      0.89 o
  -4   4   7     4039.71     3874.42     58.94 o
  -3   4   7      231.27      207.66      3.40 o
  -2   4   7     2013.09     2459.18     48.71 o
  -1   4   7      554.40      552.54     11.25 o
   0   4   7      346.94      348.59      7.18 o
   1   4   7     1318.85     1193.61     23.71 o
   2   4   7      775.84      773.19     11.50 o
   3   4   7     3074.04     2857.93     42.78 o
   4   4   7      243.70      235.42      5.33 o
   5   4   7       19.75       19.34      1.25 o
  -6   5   7        3.10        4.30      0.76 o
  -5   5   7       46.35       43.76      1.77 o
  -4   5   7     2506.54     2500.69     41.36 o
  -3   5   7     1068.00     1038.83     15.14 o
  -2   5   7     1639.44     1830.14     38.38 o
  -1   5   7     4927.18     5403.37    109.52 o
   0   5   7     1772.38     1935.84     38.40 o
   1   5   7      224.69      197.71      4.62 o
   2   5   7      190.94      154.87      2.52 o
   3   5   7     1743.35     1632.84     23.15 o
   4   5   7       70.57       72.06      2.25 o
   5   5   7       80.25       73.97      2.28 o
  -6   6   7        2.58        0.77      0.67 o
  -5   6   7      120.46      113.23      3.34 o
  -4   6   7     1007.30      999.52     16.08 o
  -3   6   7     1559.92     1477.60     22.99 o
  -2   6   7        1.39        1.72      0.54 o
  -1   6   7      333.09      424.87      9.03 o
   0   6   7       30.22       31.04      1.31 o
   1   6   7      242.24      233.54      5.23 o
   2   6   7      446.82      389.93      5.71 o
   3   6   7       28.12       25.56      0.90 o
   4   6   7      255.25      261.81      5.66 o
   5   6   7      127.52      134.67      3.57 o
  -6   7   7      689.34      662.09     18.53 o
  -5   7   7      548.71      569.27     11.19 o
  -4   7   7        9.81        8.88      0.86 o
  -3   7   7      584.44      524.18      8.48 o
  -2   7   7     1217.87     1191.58     18.83 o
  -1   7   7        4.09        4.42      0.54 o
   0   7   7     2117.35     2110.95     49.08 o
   1   7   7        0.50        3.40      0.58 o
   2   7   7     2412.35     2378.43     33.04 o
   3   7   7      412.89      429.94      6.29 o
   4   7   7      381.74      395.97      7.90 o
   5   7   7      138.10      131.22      3.57 o
  -6   8   7       34.26       30.01      2.15 o
  -5   8   7        7.17        8.54      0.94 o
  -4   8   7      168.53      168.82      3.56 o
  -3   8   7      352.69      349.03      5.56 o
  -2   8   7      234.78      221.46      3.64 o
  -1   8   7     1255.54     1255.21     24.12 o
   0   8   7       39.97       43.31      1.41 o
   1   8   7       13.04        6.34      0.49 o
   2   8   7     1221.76     1188.55     17.33 o
   3   8   7      800.99      774.46     10.74 o
   4   8   7     1103.27     1079.11     19.50 o
   5   8   7      256.06      263.84      6.40 o
  -5   9   7        0.68        1.19      0.75 o
  -4   9   7      576.31      579.39      9.28 o
  -3   9   7      107.62      102.09      1.99 o
  -2   9   7      112.79      103.63      1.94 o
  -1   9   7        0.73        1.90      0.49 o
   0   9   7       12.56       12.45      0.66 o
   1   9   7      362.81      327.27      4.51 o
   2   9   7      740.14      724.16     10.08 o
   3   9   7      257.12      250.08      4.82 o
   4   9   7      303.94      312.96      5.74 o
   5   9   7       22.48       17.98      1.02 o
  -5  10   7      302.29      313.47      6.24 o
  -4  10   7      111.68      129.37      2.74 o
  -3  10   7      120.02      114.66      2.23 o
  -2  10   7      226.01      215.04      3.67 o
  -1  10   7       41.26       37.54      1.19 o
   0  10   7       30.58       43.05      1.21 o
   1  10   7     1111.95     1158.07     15.57 o
   2  10   7      257.54      251.00      3.80 o
   3  10   7       85.87       79.83      1.89 o
   4  10   7        0.27        1.37      0.66 o
   5  10   7        4.37        2.91      0.60 o
  -5  11   7      149.63      149.92      3.30 o
  -4  11   7        8.42       10.45      0.98 o
  -3  11   7      361.66      328.93      5.12 o
  -2  11   7      357.16      367.94      6.13 o
  -1  11   7      478.41      459.80      7.63 o
   0  11   7       22.73       20.67      0.90 o
   1  11   7        4.60        3.79      0.60 o
   2  11   7      150.07      158.20      2.78 o
   3  11   7       43.69       40.94      1.37 o
   4  11   7       79.82       96.16      2.42 o
  -5  12   7      204.77      195.53      4.36 o
  -4  12   7      236.35      246.28      4.91 o
  -3  12   7       26.87       32.18      1.42 o
  -2  12   7       51.01       62.06      1.71 o
  -1  12   7      113.57       94.39      2.15 o
   0  12   7      156.28      152.73      3.10 o
   1  12   7        1.88        2.97      0.64 o
   2  12   7      809.54      886.96     13.26 o
   3  12   7      109.58      117.28      2.52 o
   4  12   7        4.62        3.86      0.79 o
  -5  13   7        7.59        7.46      1.03 o
  -4  13   7       41.35       42.57      1.58 o
  -3  13   7      791.13      778.92     14.08 o
  -2  13   7      938.14      905.44     16.56 o
  -1  13   7      121.04      103.90      2.38 o
   0  13   7      302.38      278.15      5.05 o
   1  13   7      245.65      214.21      3.43 o
   2  13   7      316.89      319.42      5.82 o
   3  13   7      275.27      281.05      5.10 o
   4  13   7      563.27      608.78     14.42 o
  -4  14   7      473.38      538.00     10.99 o
  -3  14   7      339.10      327.16      7.07 o
  -2  14   7      483.17      469.51      9.45 o
  -1  14   7     1009.52      999.39     18.23 o
   0  14   7      743.74      696.51     11.55 o
   1  14   7      904.12      904.96     15.82 o
   2  14   7       11.98       19.62      1.14 o
   3  14   7       15.87       17.45      1.03 o
   4  14   7      196.27      216.03      6.72 o
  -4  15   7        0.54        1.03      0.74 o
  -3  15   7       95.30      101.08      3.06 o
  -2  15   7      453.63      462.29      9.76 o
  -1  15   7        1.84        1.88      0.94 o
   0  15   7      532.56      510.68     11.13 o
   1  15   7        0.26        0.88      0.90 o
   2  15   7       40.53       41.27      1.63 o
   3  15   7      363.30      381.20      7.39 o
  -4  16   7        9.96        6.56      1.06 o
  -3  16   7      259.73      256.17      5.96 o
  -2  16   7      400.48      399.90      8.53 o
  -1  16   7       55.69       50.16      2.19 o
   0  16   7       18.92       19.95      1.43 o
   1  16   7      417.56      382.50      7.94 o
   2  16   7      106.58      128.31      3.40 o
   3  16   7       24.78       26.82      1.49 o
  -3  17   7      353.72      382.21      8.18 o
  -2  17   7       82.73       88.60      2.82 o
  -1  17   7       62.07       62.85      2.56 o
   0  17   7      399.96      420.66      9.47 o
   1  17   7        1.78        2.37      1.02 o
   2  17   7      916.56      906.26     18.29 o
   3  17   7      457.59      499.63     15.01 o
  -3  18   7      124.67      115.66      2.97 o
  -2  18   7      243.60      248.74      6.30 o
  -1  18   7       14.41       18.44      1.43 o
   0  18   7        3.82        6.48      1.13 o
   1  18   7      212.24      218.37      5.55 o
   2  18   7      363.49      381.46      7.98 o
  -2  19   7      435.63      425.48     10.59 o
  -1  19   7        0.79        0.04      1.00 o
   0  19   7       58.35       53.34      2.25 o
   1  19   7      107.53       97.53      3.08 o
   2  19   7        0.15        0.46      0.71 o
  -2  20   7      119.65      129.78      7.67 o
  -1  20   7      135.86      125.49      3.88 o
   0  20   7        2.27        3.26      1.01 o
   1  20   7       10.33        9.54      1.32 o
  -6   0   8      797.46      834.62     32.21 o
  -5   0   8       43.01       50.45      2.68 o
  -4   0   8     2223.15     2154.27     46.99 o
  -3   0   8     4795.74     4655.90    100.71 o
  -2   0   8        4.41       12.63      1.17 o
  -1   0   8     2707.07     2627.97     64.05 o
   0   0   8     1761.54     2058.21     55.48 o
   1   0   8      704.07      710.36     19.89 o
   2   0   8      326.68      322.97      7.60 o
   3   0   8      696.41      671.66     16.66 o
   4   0   8     2376.13     2161.81     62.06 o
   5   0   8      185.88      199.94      8.32 o
  -6   1   8        1.62        1.83      0.80 o
  -5   1   8      190.20      169.23      4.17 o
  -4   1   8       28.94       32.00      1.20 o
  -3   1   8     1444.18     1442.27     22.08 o
  -2   1   8     1286.38     1373.24     29.72 o
  -1   1   8     1469.32     1695.93     31.41 o
   0   1   8      718.45      780.72     14.72 o
   1   1   8      438.28      467.13      9.91 o
   2   1   8     2802.34     2886.51     48.75 o
   3   1   8      815.78      728.41     12.02 o
   4   1   8      157.47      170.63      4.33 o
   5   1   8      133.50      126.54      4.40 o
  -6   2   8        0.18       -0.72      0.72 o
  -5   2   8        5.32        5.92      0.90 o
  -4   2   8      242.90      221.74      4.05 o
  -3   2   8      175.21      162.47      2.90 o
  -2   2   8     1939.70     2183.59     47.04 o
  -1   2   8        0.54        1.71      0.54 o
   0   2   8        2.05       -0.15      0.39 o
   1   2   8      935.13      991.65     19.77 o
   2   2   8     1666.30     1521.43     24.84 o
   3   2   8        1.06        2.97      0.62 o
   4   2   8      366.87      349.66      8.01 o
   5   2   8      143.31      164.20      5.51 o
  -6   3   8       51.30       53.49      1.97 o
  -5   3   8     1353.03     1395.18     29.12 o
  -4   3   8      648.97      653.29     10.38 o
  -3   3   8     1060.27      959.88     15.50 o
  -2   3   8     3222.35     3151.22     62.79 o
  -1   3   8       17.33       22.29      0.93 o
   0   3   8     2538.91     2471.93     46.96 o
   1   3   8      167.07      211.29      4.54 o
   2   3   8      188.76      203.57      3.36 o
   3   3   8     2678.27     2468.29     38.00 o
   4   3   8        9.60       10.85      0.92 o
   5   3   8      133.94      129.34      4.37 o
  -6   4   8        5.76        4.70      1.00 o
  -5   4   8       59.27       58.32      2.06 o
  -4   4   8        5.91        7.30      0.79 o
  -3   4   8      288.80      291.73      4.76 o
  -2   4   8     3109.02     3171.87     62.82 o
  -1   4   8       97.95       97.08      2.49 o
   0   4   8      143.20      164.88      3.78 o
   1   4   8      390.45      423.91      8.72 o
   2   4   8      817.41      747.18     11.15 o
   3   4   8       72.92       66.72      1.69 o
   4   4   8      281.37      285.92      6.47 o
   5   4   8       74.53       76.40      2.66 o
  -6   5   8       80.18       80.88      3.33 o
  -5   5   8      131.54      138.98      3.61 o
  -4   5   8      507.59      493.17      8.39 o
  -3   5   8      163.77      155.86      2.90 o
  -2   5   8     1520.47     1442.04     29.25 o
  -1   5   8      965.96     1093.91     23.66 o
   0   5   8       18.30       10.06      0.65 o
   1   5   8     1874.77     2017.06     36.81 o
   2   5   8      660.89      630.44      9.49 o
   3   5   8      414.82      412.63      6.79 o
   4   5   8      102.16      104.11      2.86 o
   5   5   8        1.16        1.62      0.54 o
  -6   6   8       72.74       68.33      2.22 o
  -5   6   8       22.66       28.57      1.82 o
  -4   6   8      141.77      127.80      2.74 o
  -3   6   8       42.76       52.16      1.45 o
  -2   6   8       30.98       19.83      0.90 o
  -1   6   8      722.61      716.16     13.42 o
   0   6   8       15.34       30.18      1.23 o
   1   6   8     2174.53     2041.68     34.94 o
   2   6   8        1.40        3.60      0.70 o
   3   6   8     1354.40     1338.02     20.88 o
   4   6   8       65.95       62.54      2.66 o
   5   6   8        6.65        7.20      0.85 o
  -6   7   8       64.15       61.94      2.28 o
  -5   7   8       17.48       17.40      1.10 o
  -4   7   8      827.01      848.76     16.64 o
  -3   7   8      596.06      597.84      9.96 o
  -2   7   8     1169.99     1020.22     17.29 o
  -1   7   8      314.04      314.58      6.92 o
   0   7   8      934.79      898.84     20.65 o
   1   7   8        7.05        7.24      0.57 o
   2   7   8      116.72      110.30      2.09 o
   3   7   8       37.37       23.55      0.98 o
   4   7   8       54.00       57.45      2.02 o
   5   7   8        0.58        0.97      0.51 o
  -6   8   8      171.72      154.14     11.27 o
  -5   8   8       54.65       50.05      1.68 o
  -4   8   8     1580.15     1588.20     27.40 o
  -3   8   8      435.11      423.48      6.59 o
  -2   8   8        1.57        1.31      0.55 o
  -1   8   8      179.32      155.41      3.25 o
   0   8   8      466.15      502.05      8.17 o
   1   8   8     1986.28     1889.38     26.89 o
   2   8   8      302.53      320.77      5.00 o
   3   8   8       80.53       79.83      1.90 o
   4   8   8      323.05      334.37      7.17 o
   5   8   8        0.25        1.50      0.58 o
  -5   9   8        3.58        4.26      0.82 o
  -4   9   8       49.34       46.39      1.61 o
  -3   9   8       75.64       78.02      1.89 o
  -2   9   8      159.29      169.24      2.95 o
  -1   9   8      277.22      279.51      4.66 o
   0   9   8      220.26      228.59      3.79 o
   1   9   8      360.87      354.96      5.43 o
   2   9   8       34.67       33.58      1.06 o
   3   9   8      931.09      950.71     16.13 o
   4   9   8      168.98      189.88      3.94 o
   5   9   8        1.23        0.09      1.03 o
  -5  10   8       46.00       40.59      1.48 o
  -4  10   8      246.62      265.24      4.92 o
  -3  10   8     1938.00     1906.34     29.18 o
  -2  10   8       25.11       29.96      1.13 o
  -1  10   8       52.37       50.73      1.37 o
   0  10   8       54.39       67.67      1.56 o
   1  10   8      687.47      608.96      9.01 o
   2  10   8     1746.49     1768.81     24.87 o
   3  10   8       10.89        7.72      0.76 o
   4  10   8      531.73      567.60     10.93 o
   5  10   8       35.49       31.79      3.62 o
  -5  11   8     1045.31     1028.59     19.94 o
  -4  11   8      129.98      134.21      2.87 o
  -3  11   8      430.22      468.48      9.51 o
  -2  11   8      597.71      546.96      9.44 o
  -1  11   8      149.37      142.33      2.78 o
   0  11   8       35.46       31.40      1.10 o
   1  11   8     2433.44     2497.16     36.32 o
   2  11   8     2925.60     2935.85     42.56 o
   3  11   8      485.79      548.88      9.75 o
   4  11   8      512.15      552.59     10.61 o
  -5  12   8        4.15        5.80      0.73 o
  -4  12   8       40.39       32.59      1.35 o
  -3  12   8       88.30       89.24      2.53 o
  -2  12   8      240.78      239.37      4.34 o
  -1  12   8      304.00      279.68      5.08 o
   0  12   8       23.50       24.65      1.10 o
   1  12   8     1556.40     1487.75     22.16 o
   2  12   8       97.33       92.34      2.49 o
   3  12   8       20.66       16.50      1.07 o
   4  12   8       26.22       26.03      1.19 o
  -5  13   8      281.36      276.75     10.09 o
  -4  13   8      184.96      185.20      3.96 o
  -3  13   8        9.63        9.56      1.14 o
  -2  13   8       67.81       82.23      2.66 o
  -1  13   8      417.44      381.44      6.92 o
   0  13   8     1217.52     1186.22     20.58 o
   1  13   8      610.91      560.29      9.39 o
   2  13   8        4.46        3.13      0.86 o
   3  13   8     1756.75     1893.33     33.02 o
   4  13   8       13.46       13.60      1.17 o
  -4  14   8      441.35      451.19      9.20 o
  -3  14   8      934.46      987.10     23.78 o
  -2  14   8      571.57      562.74     12.24 o
  -1  14   8     2213.22     2172.93     43.90 o
   0  14   8      169.47      158.79      4.12 o
   1  14   8      110.00      114.40      2.97 o
   2  14   8       89.15      124.48      2.99 o
   3  14   8        4.14        5.28      0.79 o
   4  14   8      385.18      384.96     11.36 o
  -4  15   8       95.30       94.81      2.40 o
  -3  15   8       23.09       22.11      1.26 o
  -2  15   8      563.09      597.97     13.60 o
  -1  15   8     1008.01     1043.31     22.50 o
   0  15   8        0.71        2.04      1.05 o
   1  15   8       28.25       33.05      1.62 o
   2  15   8       85.19       84.43      2.36 o
   3  15   8       24.72       21.90      1.08 o
  -4  16   8        2.03        1.50      1.02 o
  -3  16   8        0.01        0.98      0.87 o
  -2  16   8      121.13      119.20      3.68 o
  -1  16   8       18.57       13.92      1.32 o
   0  16   8       33.64       26.80      1.69 o
   1  16   8       20.86       19.22      1.29 o
   2  16   8       62.00       61.28      2.08 o
   3  16   8       11.22       11.34      0.87 o
  -3  17   8        0.86        1.49      0.91 o
  -2  17   8      510.95      486.39     11.46 o
  -1  17   8      453.72      465.50     11.80 o
   0  17   8       20.09       17.91      1.64 o
   1  17   8      112.34      119.70      3.57 o
   2  17   8       38.55       36.28      1.40 o
   3  17   8      155.12      164.09     14.58 o
  -3  18   8      425.22      410.51     10.96 o
  -2  18   8      122.56      115.97      3.61 o
  -1  18   8      282.81      295.31      7.89 o
   0  18   8       48.67       46.90      2.13 o
   1  18   8      689.66      659.72     15.98 o
   2  18   8       62.72       72.74      2.13 o
  -2  19   8       31.62       30.71      1.86 o
  -1  19   8       28.61       26.59      1.54 o
   0  19   8       20.02       22.96      1.46 o
   1  19   8       66.86       64.63      2.33 o
  -1  20   8       15.73       16.33      1.70 o
   0  20   8      146.77      156.77      5.53 o
   1  20   8       10.49       11.24      2.01 o
  -6   1   9      232.19      222.56      6.46 o
  -5   1   9       93.73       89.59      3.00 o
  -4   1   9      577.51      531.72      9.95 o
  -3   1   9      355.13      357.35      6.02 o
  -2   1   9     2971.75     3131.79     67.16 o
  -1   1   9       25.13       33.82      1.06 o
   0   1   9      570.18      587.61     11.11 o
   1   1   9     1872.57     1988.43     41.24 o
   2   1   9      436.34      463.40      7.39 o
   3   1   9       45.15       45.17      1.38 o
   4   1   9     1852.86     1921.94     47.40 o
   5   1   9      139.75      142.64      5.20 o
  -6   2   9      250.22      241.32      7.47 o
  -5   2   9      169.93      170.40      4.42 o
  -4   2   9       34.41       41.26      1.53 o
  -3   2   9     1001.92      934.27     14.50 o
  -2   2   9      707.57      837.48     15.75 o
  -1   2   9      898.55      973.12     18.16 o
   0   2   9       27.42       47.75      1.26 o
   1   2   9     3529.54     3940.76     75.63 o
   2   2   9        1.14        0.51      0.48 o
   3   2   9      160.40      140.05      2.79 o
   4   2   9      451.52      420.95     10.95 o
   5   2   9      110.48      113.85      3.71 o
  -6   3   9      116.96      120.27      3.56 o
  -5   3   9      504.35      517.32     11.93 o
  -4   3   9       70.24       66.66      1.90 o
  -3   3   9       73.13       88.33      1.97 o
  -2   3   9        8.68       13.40      1.21 o
  -1   3   9      290.27      322.51      6.96 o
   0   3   9      945.86     1113.67     21.29 o
   1   3   9       87.39       59.73      1.56 o
   2   3   9      466.99      479.38      7.80 o
   3   3   9      756.09      768.71     12.62 o
   4   3   9       45.68       52.96      2.66 o
   5   3   9        5.47        7.78      0.89 o
  -6   4   9      219.73      208.34      6.87 o
  -5   4   9      343.50      373.74      8.91 o
  -4   4   9      455.30      415.05      9.16 o
  -3   4   9     6304.77     6017.97     93.22 o
  -2   4   9      506.44      523.20      9.56 o
  -1   4   9     2063.91     2102.96     43.18 o
   0   4   9      286.44      237.89      4.71 o
   1   4   9     1189.76     1168.17     20.39 o
   2   4   9     3417.89     3288.75     50.54 o
   3   4   9      412.45      401.45      6.85 o
   4   4   9      802.25      810.34     18.27 o
   5   4   9      109.96       84.02      3.12 o
  -6   5   9      549.41      533.82     12.73 o
  -5   5   9       92.95       90.71      2.82 o
  -4   5   9      926.23      903.02     15.35 o
  -3   5   9      257.38      240.34      4.41 o
  -2   5   9       78.99       72.49      1.83 o
  -1   5   9        9.36       14.90      0.83 o
   0   5   9       91.63      107.02      2.95 o
   1   5   9      144.20      131.85      2.69 o
   2   5   9        0.05        0.61      0.52 o
   3   5   9     2124.77     2080.91     34.93 o
   4   5   9       20.90       22.82      1.99 o
   5   5   9       98.90       99.65      3.32 o
  -6   6   9       11.48       11.70      1.00 o
  -5   6   9      226.94      216.62      5.19 o
  -4   6   9      310.12      300.18      6.42 o
  -3   6   9     1566.95     1502.49     26.36 o
  -2   6   9      170.84      165.61      3.26 o
  -1   6   9        8.16        4.92      0.54 o
   0   6   9      225.89      256.33      5.06 o
   1   6   9     1003.50      950.15     16.93 o
   2   6   9     2370.54     2313.19     36.03 o
   3   6   9      184.26      168.70      3.36 o
   4   6   9      261.22      277.85      6.76 o
   5   6   9      327.92      312.56      7.42 o
  -6   7   9      512.91      516.14     17.40 o
  -5   7   9      821.51      792.43     15.48 o
  -4   7   9      543.14      552.38     11.20 o
  -3   7   9       23.97       20.48      1.11 o
  -2   7   9     1653.89     1600.29     25.79 o
  -1   7   9      116.11       74.10      1.92 o
   0   7   9     1201.00     1064.14     16.28 o
   1   7   9     3184.25     2918.74     45.10 o
   2   7   9     1427.03     1335.27     20.24 o
   3   7   9     3450.11     3394.80     61.94 o
   4   7   9      100.88      100.84      3.00 o
   5   7   9       52.67       48.43      1.65 o
  -5   8   9       14.64       13.44      0.92 o
  -4   8   9       10.36        8.42      0.97 o
  -3   8   9      168.47      165.10      3.03 o
  -2   8   9      430.97      451.05      7.47 o
  -1   8   9        4.20        2.66      0.56 o
   0   8   9     1062.94     1008.12     16.65 o
   1   8   9      259.48      249.59      4.14 o
   2   8   9      329.92      305.56      5.00 o
   3   8   9      666.43      635.90     11.82 o
   4   8   9        1.49        3.18      0.71 o
   5   8   9      153.58      139.38      6.25 o
  -5   9   9      183.73      189.67      4.18 o
  -4   9   9      527.79      526.05      9.23 o
  -3   9   9       68.00       76.48      1.95 o
  -2   9   9      580.28      573.69      9.08 o
  -1   9   9      247.42      255.36      4.45 o
   0   9   9     1108.01     1080.33     17.97 o
   1   9   9        5.52        3.45      0.59 o
   2   9   9      579.20      575.33      8.57 o
   3   9   9       89.53       86.17      2.05 o
   4   9   9      323.48      342.42      6.90 o
  -5  10   9      230.14      231.59      6.62 o
  -4  10   9      187.04      173.44      3.70 o
  -3  10   9      476.36      473.43      8.09 o
  -2  10   9      741.22      719.70     11.55 o
  -1  10   9      217.38      196.42      3.75 o
   0  10   9     2331.58     2201.25     34.09 o
   1  10   9      738.35      728.42     10.87 o
   2  10   9      834.37      823.46     12.23 o
   3  10   9      199.03      209.59      4.18 o
   4  10   9      166.86      150.01      3.33 o
  -5  11   9        1.10        3.30      0.83 o
  -4  11   9      132.98      134.82      3.01 o
  -3  11   9       45.65       46.46      1.96 o
  -2  11   9       83.71       81.62      2.52 o
  -1  11   9      191.25      175.26      3.47 o
   0  11   9      244.05      230.16      4.28 o
   1  11   9      450.42      442.85      7.17 o
   2  11   9      802.06      893.13     16.00 o
   3  11   9      345.33      383.02      7.19 o
   4  11   9       27.29       22.76      1.20 o
  -5  12   9        5.01        5.74      0.86 o
  -4  12   9       38.41       37.29      1.40 o
  -3  12   9      774.12      789.93     16.13 o
  -2  12   9        4.60        5.82      0.87 o
  -1  12   9        2.58        3.01      0.71 o
   0  12   9      750.25      744.67     12.40 o
   1  12   9      377.87      343.87      6.04 o
   2  12   9      180.04      191.62      4.08 o
   3  12   9      184.77      195.47      4.18 o
   4  12   9       46.94       46.71      1.92 o
  -5  13   9      179.52      158.16     14.09 o
  -4  13   9      273.66      292.58      5.99 o
  -3  13   9       41.47       44.49      1.90 o
  -2  13   9      776.00      749.79     16.61 o
  -1  13   9       40.25       34.33      1.37 o
   0  13   9      228.70      241.05      4.76 o
   1  13   9      470.65      464.82      9.56 o
   2  13   9      118.31      138.11      3.07 o
   3  13   9      110.21      115.08      2.75 o
   4  13   9       13.48       16.12      0.95 o
  -4  14   9      121.07      122.28      3.07 o
  -3  14   9      140.79      143.87      3.89 o
  -2  14   9      566.48      544.20     13.97 o
  -1  14   9      320.70      302.72      6.86 o
   0  14   9      110.62      118.23      3.37 o
   1  14   9      193.33      193.62      4.53 o
   2  14   9      446.05      487.09      9.10 o
   3  14   9      110.06      107.05      2.64 o
  -4  15   9      251.04      253.11      6.25 o
  -3  15   9        3.15        0.79      0.80 o
  -2  15   9     1538.54     1488.80     34.26 o
  -1  15   9      272.51      286.54      6.80 o
   0  15   9     1182.46     1162.20     23.93 o
   1  15   9       70.18       84.16      2.66 o
   2  15   9       19.13       17.25      1.10 o
   3  15   9      245.49      256.82      5.86 o
  -4  16   9      550.29      553.84     19.19 o
  -3  16   9      128.24      127.95      3.73 o
  -2  16   9      100.94      100.14      3.22 o
  -1  16   9       93.87       81.81      2.71 o
   0  16   9        6.06        5.85      1.05 o
   1  16   9       15.23       16.89      1.25 o
   2  16   9      202.03      196.94      4.15 o
   3  16   9       62.72       62.13      2.47 o
  -3  17   9      338.38      341.38      9.13 o
  -2  17   9      209.77      206.27      5.37 o
  -1  17   9       86.81       83.31      3.69 o
   0  17   9      331.36      314.44      7.71 o
   1  17   9       34.69       30.17      1.55 o
   2  17   9       23.82       24.59      1.12 o
  -3  18   9      750.48      713.24     24.75 o
  -2  18   9        6.92        8.02      1.12 o
  -1  18   9      166.81      143.91      4.01 o
   0  18   9      130.38      126.80      5.71 o
   1  18   9       87.81       78.38      2.55 o
   2  18   9      586.74      571.52     18.19 o
  -2  19   9       35.34       29.34      2.19 o
  -1  19   9      185.06      179.82      5.24 o
   0  19   9      133.08      119.27      3.77 o
   1  19   9        0.12        0.77      0.99 o
  -1  20   9       93.43       84.92      8.05 o
   0  20   9       58.98       65.32      3.70 o
  -6   0  10      163.63      143.64      6.44 o
  -5   0  10       59.43       49.81      3.00 o
  -4   0  10      156.30      178.33      6.28 o
  -3   0  10     2817.45     2564.81     54.69 o
  -2   0  10     6186.39     5859.53    130.30 o
  -1   0  10     4890.44     5131.62    139.77 o
   0   0  10     7509.76     7886.99    202.71 o
   1   0  10     5158.65     5331.42    112.65 o
   2   0  10     1024.39      931.12     22.90 o
   3   0  10     4149.65     3836.77     89.66 o
   4   0  10        1.50        2.23      1.14 o
   5   0  10      992.69      881.59     30.99 o
  -6   1  10        1.33        2.10      0.84 o
  -5   1  10      807.07      808.27     19.27 o
  -4   1  10      133.56      148.85      3.24 o
  -3   1  10      166.90      138.76      2.71 o
  -2   1  10      268.62      217.32      4.10 o
  -1   1  10      216.53      208.03      4.12 o
   0   1  10      787.57      871.19     17.08 o
   1   1  10        7.28        2.84      0.44 o
   2   1  10      334.61      350.17      5.92 o
   3   1  10      166.21      166.58      3.31 o
   4   1  10      886.61      851.97     25.28 o
   5   1  10        5.13        7.12      0.84 o
  -6   2  10      266.85      265.31      7.53 o
  -5   2  10        5.04        8.28      1.04 o
  -4   2  10       97.36       83.82      3.00 o
  -3   2  10      187.84      196.12      3.65 o
  -2   2  10       94.52       82.34      1.88 o
  -1   2  10       25.18       13.94      0.84 o
   0   2  10     2924.73     3250.24     60.52 o
   1   2  10      784.55      723.24     14.54 o
   2   2  10     1797.42     1731.93     27.69 o
   3   2  10      440.84      426.50      9.22 o
   4   2  10       15.65       16.43      1.20 o
   5   2  10       25.47       24.18      1.50 o
  -6   3  10      342.09      330.39      8.58 o
  -5   3  10      150.56      163.83      5.36 o
  -4   3  10      825.41      791.84     13.79 o
  -3   3  10      276.19      243.50      4.36 o
  -2   3  10      353.22      342.90      6.48 o
  -1   3  10      163.17      133.31      3.41 o
   0   3  10      696.92      745.94     14.12 o
   1   3  10      834.93      767.32     17.24 o
   2   3  10      318.85      297.69      5.43 o
   3   3  10     2556.34     2463.43     42.27 o
   4   3  10      792.67      782.62     19.04 o
   5   3  10        5.31        6.41      0.84 o
  -6   4  10        4.99        6.50      0.96 o
  -5   4  10       93.67       92.03      3.45 o
  -4   4  10      318.54      311.71      7.26 o
  -3   4  10      239.78      244.72      4.40 o
  -2   4  10      774.28      752.30     13.96 o
  -1   4  10        0.59        1.00      0.47 o
   0   4  10       20.71       22.90      0.89 o
   1   4  10     1026.04      993.15     17.27 o
   2   4  10        6.75        8.41      0.78 o
   3   4  10      289.28      291.30      5.26 o
   4   4  10      303.19      289.57      6.75 o
   5   4  10        1.87        2.15      0.74 o
  -6   5  10       28.90       31.16      1.55 o
  -5   5  10       71.34       74.60      2.68 o
  -4   5  10       14.77       12.93      1.20 o
  -3   5  10      452.38      436.23      7.55 o
  -2   5  10      113.33      104.86      2.39 o
  -1   5  10      342.47      343.29      9.06 o
   0   5  10        3.01        8.68      0.60 o
   1   5  10        1.02        3.89      0.58 o
   2   5  10      788.42      815.72     13.36 o
   3   5  10      242.61      243.38      4.68 o
   4   5  10      252.56      233.52      5.77 o
   5   5  10        1.10        3.60      0.76 o
  -6   6  10        2.64        1.36      1.48 o
  -5   6  10       45.89       48.25      2.09 o
  -4   6  10      168.98      177.02      4.95 o
  -3   6  10       86.25       82.98      2.26 o
  -2   6  10      280.18      302.71      5.70 o
  -1   6  10      723.71      695.67     12.06 o
   0   6  10     2508.99     2376.82     36.34 o
   1   6  10     1243.05     1188.58     20.84 o
   2   6  10      132.12      117.07      2.55 o
   3   6  10      235.45      235.87      5.43 o
   4   6  10       12.57        8.90      0.93 o
   5   6  10        0.75        1.39      0.78 o
  -5   7  10        0.07       -0.75      0.75 o
  -4   7  10      497.30      503.06     12.23 o
  -3   7  10      870.89      887.47     15.15 o
  -2   7  10     1155.92     1199.99     19.36 o
  -1   7  10      194.46      172.83      3.10 o
   0   7  10        6.50        7.37      0.60 o
   1   7  10      142.26      119.89      2.56 o
   2   7  10      267.00      242.54      4.12 o
   3   7  10     1117.84     1129.39     22.62 o
   4   7  10      107.57      111.80      3.17 o
   5   7  10       56.88       57.30      2.79 o
  -5   8  10       59.17       62.96      2.56 o
  -4   8  10       30.70       32.19      1.55 o
  -3   8  10      367.93      347.50      6.16 o
  -2   8  10       53.12       35.97      1.25 o
  -1   8  10      119.98      134.54      2.70 o
   0   8  10     1870.04     1733.68     27.55 o
   1   8  10        8.33        8.84      0.76 o
   2   8  10     4186.29     4008.31     59.61 o
   3   8  10        5.80        8.05      0.86 o
   4   8  10       83.06       79.89      2.21 o
  -5   9  10      220.15      225.78      5.33 o
  -4   9  10       51.01       57.51      2.06 o
  -3   9  10      183.11      168.85      3.44 o
  -2   9  10      741.91      746.86     12.71 o
  -1   9  10      193.27      195.33      3.57 o
   0   9  10      548.20      502.94      8.49 o
   1   9  10      380.55      341.87      5.83 o
   2   9  10      255.43      235.99      4.05 o
   3   9  10       67.82       86.09      2.13 o
   4   9  10        7.71        8.80      0.83 o
  -5  10  10      106.89      101.11      3.10 o
  -4  10  10      403.70      411.66      8.32 o
  -3  10  10      530.98      538.60     11.68 o
  -2  10  10      506.95      487.78      9.07 o
  -1  10  10      317.93      307.07      5.57 o
   0  10  10       42.27       35.34      1.25 o
   1  10  10      106.27      107.76      2.28 o
   2  10  10      788.66      802.91     14.07 o
   3  10  10     1373.54     1464.74     24.71 o
   4  10  10      182.31      178.22      4.19 o
  -5  11  10       12.99       18.36      1.19 o
  -4  11  10      580.09      596.93     11.65 o
  -3  11  10      644.51      675.18     15.44 o
  -2  11  10     2017.39     1931.89     35.37 o
  -1  11  10     1443.41     1382.72     23.42 o
   0  11  10      428.32      422.53      7.52 o
   1  11  10     1916.33     1781.83     28.61 o
   2  11  10       27.63       30.26      1.30 o
   3  11  10      526.23      513.13      9.07 o
   4  11  10      900.10      904.86     19.79 o
  -5  12  10        5.17        4.62      0.85 o
  -4  12  10      521.86      557.73     11.33 o
  -3  12  10       73.26       79.82      2.80 o
  -2  12  10       84.29       86.23      3.27 o
  -1  12  10      131.14      127.63      2.90 o
   0  12  10      282.94      271.02      5.26 o
   1  12  10      563.94      582.58     13.54 o
   2  12  10        5.32        8.27      0.87 o
   3  12  10       36.24       37.76      1.38 o
   4  12  10       21.49       24.65      1.32 o
  -4  13  10      120.01      110.40      3.05 o
  -3  13  10       29.79       28.84      1.80 o
  -2  13  10       87.54       96.80      2.99 o
  -1  13  10      229.60      211.02      5.71 o
   0  13  10      214.40      213.97      5.44 o
   1  13  10      219.17      205.52      4.95 o
   2  13  10        4.69        4.79      0.81 o
   3  13  10      215.94      221.20      4.72 o
   4  13  10       70.98       75.26      9.26 o
  -4  14  10       42.99       47.25      2.14 o
  -3  14  10      292.71      289.78      7.05 o
  -2  14  10      296.60      294.92      9.32 o
  -1  14  10      660.09      610.99     13.64 o
   0  14  10     1048.32     1045.85     21.66 o
   1  14  10      449.61      416.32      9.52 o
   2  14  10      153.41      147.13      3.23 o
   3  14  10      708.50      725.63     16.24 o
  -4  15  10       19.81       22.50      1.28 o
  -3  15  10      313.06      323.95      8.13 o
  -2  15  10       51.44       54.45      2.51 o
  -1  15  10      412.13      387.90      9.43 o
   0  15  10       18.24       25.30      1.57 o
   1  15  10        4.30        6.37      1.08 o
   2  15  10      186.49      172.10      3.91 o
   3  15  10      244.31      266.42      6.08 o
  -3  16  10        0.08        0.61      0.76 o
  -2  16  10      157.58      160.60      5.17 o
  -1  16  10       85.61       73.91      2.69 o
   0  16  10      256.84      255.04      6.22 o
   1  16  10        6.16        6.09      1.02 o
   2  16  10       38.34       36.58      1.31 o
   3  16  10        0.66        0.12      1.23 o
  -3  17  10      499.14      535.24     13.99 o
  -2  17  10       75.07       70.79      2.62 o
  -1  17  10        3.29        3.29      1.12 o
   0  17  10      104.57       94.56      3.15 o
   1  17  10        8.10        7.04      1.06 o
   2  17  10      104.89      112.09      3.17 o
  -2  18  10       35.14       32.63      1.88 o
  -1  18  10       15.41       16.92      1.45 o
   0  18  10      259.81      268.74      7.48 o
   1  18  10        4.80        7.56      1.14 o
  -2  19  10       43.99       36.62      4.43 o
  -1  19  10      179.87      177.40      5.63 o
   0  19  10       25.51       24.76      2.00 o
   1  19  10      106.59       93.02      4.57 o
  -6   1  11      119.57      132.83      5.07 o
  -5   1  11      129.86      136.16      3.95 o
  -4   1  11       39.37       43.69      1.60 o
  -3   1  11      481.69      445.52      7.84 o
  -2   1  11      392.80      341.19      5.96 o
  -1   1  11     2893.89     3223.58     66.91 o
   0   1  11        2.22        4.69      0.76 o
   1   1  11      620.19      631.95     10.08 o
   2   1  11      310.62      270.96      4.82 o
   3   1  11       24.14       20.28      1.12 o
   4   1  11      515.13      494.25     11.24 o
   5   1  11      419.49      445.80     15.70 o
  -6   2  11      229.78      227.95      8.04 o
  -5   2  11      529.16      560.21     12.97 o
  -4   2  11     2128.45     2136.11     48.30 o
  -3   2  11      883.63      854.33     14.16 o
  -2   2  11      135.82      120.70      2.70 o
  -1   2  11       95.06       94.13      2.61 o
   0   2  11      136.59      146.17      3.25 o
   1   2  11      284.75      263.15      4.24 o
   2   2  11      592.67      558.90      9.37 o
   3   2  11       22.12       23.39      1.29 o
   4   2  11      215.14      196.54      5.22 o
   5   2  11       89.44       89.37      3.71 o
  -6   3  11       57.98       61.83      2.48 o
  -5   3  11        7.50        6.19      0.98 o
  -4   3  11      256.63      266.49      6.71 o
  -3   3  11        1.22        4.65      0.80 o
  -2   3  11      703.77      657.72     12.08 o
  -1   3  11       19.57       15.93      0.79 o
   0   3  11       38.11       35.57      1.30 o
   1   3  11      946.64      853.54     13.41 o
   2   3  11      902.51      901.40     15.07 o
   3   3  11       47.61       48.85      1.98 o
   4   3  11      171.67      162.93      5.30 o
   5   3  11        9.69        9.79      1.13 o
  -6   4  11       30.60       32.27      1.94 o
  -5   4  11      123.52      131.71      3.67 o
  -4   4  11      140.89      149.70      4.24 o
  -3   4  11       76.14       73.22      1.85 o
  -2   4  11     1024.24     1017.45     20.14 o
  -1   4  11      525.76      503.70      7.78 o
   0   4  11      329.52      306.63      5.75 o
   1   4  11      979.77      944.03     15.95 o
   2   4  11     1214.13     1200.60     20.36 o
   3   4  11     2458.47     2443.58     51.22 o
   4   4  11       44.60       54.47      2.30 o
   5   4  11      617.36      617.39     21.46 o
  -6   5  11       83.96       90.96      4.26 o
  -5   5  11      438.63      452.28     12.12 o
  -4   5  11      899.48      941.56     22.80 o
  -3   5  11        2.45        1.39      0.69 o
  -2   5  11     3722.38     3502.47     63.12 o
  -1   5  11       13.38       10.76      0.62 o
   0   5  11     1958.21     1804.02     29.39 o
   1   5  11       43.25       38.75      1.57 o
   2   5  11      406.37      397.91      7.01 o
   3   5  11      121.30      149.10      3.86 o
   4   5  11      398.68      386.15      9.43 o
   5   5  11        1.77        2.96      1.21 o
  -5   6  11      505.45      533.68     12.44 o
  -4   6  11      355.10      363.71      8.42 o
  -3   6  11      648.32      601.69     10.41 o
  -2   6  11       44.99       57.11      1.57 o
  -1   6  11       33.08       43.67      1.26 o
   0   6  11      351.59      313.93      5.19 o
   1   6  11      357.95      327.01      6.09 o
   2   6  11      620.91      627.65     10.94 o
   3   6  11      131.19      125.61      3.58 o
   4   6  11       91.69       95.11      2.59 o
  -5   7  11      401.85      416.76      8.89 o
  -4   7  11      185.95      175.67      3.97 o
  -3   7  11      237.89      242.31      4.85 o
  -2   7  11     1531.48     1572.15     26.68 o
  -1   7  11      212.41      203.32      3.70 o
   0   7  11     1898.75     1769.36     27.78 o
   1   7  11     1224.54     1117.07     19.30 o
   2   7  11     2067.58     2065.57     34.42 o
   3   7  11      571.76      554.61     11.45 o
   4   7  11      592.28      584.75     14.54 o
  -5   8  11       34.78       39.95      1.68 o
  -4   8  11        3.74        5.45      0.87 o
  -3   8  11     1528.97     1560.67     25.38 o
  -2   8  11      227.50      241.02      4.43 o
  -1   8  11     2152.19     1964.24     32.33 o
   0   8  11       42.61       39.03      1.21 o
   1   8  11      908.48      921.83     15.69 o
   2   8  11      440.08      437.03      7.84 o
   3   8  11       12.16        8.19      0.88 o
   4   8  11       38.13       34.68      1.45 o
  -5   9  11      104.71      108.12      2.75 o
  -4   9  11        3.20        3.95      0.90 o
  -3   9  11      326.93      326.05      7.03 o
  -2   9  11      544.89      534.00      8.99 o
  -1   9  11       36.44       40.78      1.57 o
   0   9  11      337.00      314.14      5.66 o
   1   9  11      853.43      857.24     15.26 o
   2   9  11      119.34      118.81      2.64 o
   3   9  11       37.18       39.18      1.44 o
   4   9  11      290.53      278.12      5.96 o
  -5  10  11       11.20       11.45      0.90 o
  -4  10  11      232.12      248.54      5.81 o
  -3  10  11       80.55       87.81      2.86 o
  -2  10  11      170.20      156.28      3.55 o
  -1  10  11      259.97      224.45      4.53 o
   0  10  11     1102.52      996.63     16.54 o
   1  10  11       44.25       53.60      1.68 o
   2  10  11       39.19       33.40      1.58 o
   3  10  11     1454.73     1448.51     24.84 o
   4  10  11      242.19      250.56      5.64 o
  -5  11  11        0.26        0.25      0.73 o
  -4  11  11      128.54      131.90      3.30 o
  -3  11  11      471.09      479.79     10.51 o
  -2  11  11      347.01      349.64      8.32 o
  -1  11  11        4.93        7.63      0.87 o
   0  11  11      461.60      443.65      7.66 o
   1  11  11       64.41       63.64      2.30 o
   2  11  11      207.83      204.97      4.04 o
   3  11  11        2.62        1.81      0.69 o
   4  11  11      124.29      132.91      3.73 o
  -4  12  11       14.99       15.78      1.08 o
  -3  12  11       89.27       78.82      2.94 o
  -2  12  11       68.23       92.08      3.47 o
  -1  12  11      132.66      154.96      4.27 o
   0  12  11      289.76      277.86      6.97 o
   1  12  11       12.69       11.37      1.19 o
   2  12  11      178.14      163.89      3.80 o
   3  12  11      531.84      541.73     12.12 o
   4  12  11        1.38        4.32      1.40 o
  -4  13  11      154.95      145.79      3.74 o
  -3  13  11      252.68      265.08      6.92 o
  -2  13  11      805.16      857.89     20.05 o
  -1  13  11       28.55       27.63      1.61 o
   0  13  11      157.46      162.38      4.65 o
   1  13  11      302.54      322.91      7.55 o
   2  13  11      231.78      230.51      5.21 o
   3  13  11      187.33      205.11      4.89 o
  -4  14  11       20.79       23.26      1.32 o
  -3  14  11        7.05        7.74      1.06 o
  -2  14  11      638.07      623.58     16.93 o
  -1  14  11      228.95      216.66      5.81 o
   0  14  11       56.99       51.21      2.35 o
   1  14  11       51.25       67.87      2.61 o
   2  14  11      441.54      433.79      8.39 o
   3  14  11        8.49        8.17      0.90 o
  -4  15  11        8.36        7.38      1.55 o
  -3  15  11      277.10      265.88      6.05 o
  -2  15  11       80.54       72.66      3.55 o
  -1  15  11      909.76      915.15     21.11 o
   0  15  11       57.93       48.53      2.20 o
   1  15  11      238.01      220.79      5.69 o
   2  15  11      386.36      424.16      9.69 o
   3  15  11      155.43      152.99      5.32 o
  -3  16  11      696.64      687.17     14.40 o
  -2  16  11       20.54       17.06      1.45 o
  -1  16  11      402.63      404.47     10.39 o
   0  16  11      307.82      330.99      8.68 o
   1  16  11      395.95      381.84     10.39 o
   2  16  11      272.32      297.17      7.33 o
  -3  17  11       52.57       44.91      2.14 o
  -2  17  11       29.98       29.89      1.62 o
  -1  17  11      242.79      252.53      7.61 o
   0  17  11       62.74       68.38      2.73 o
   1  17  11      121.66      123.12      3.65 o
   2  17  11       79.61       87.95      2.94 o
  -2  18  11       43.55       41.33      2.29 o
  -1  18  11       93.61       96.10      3.53 o
   0  18  11       48.37       38.29      1.92 o
   1  18  11       22.47       26.68      1.77 o
  -1  19  11       39.61       36.90      5.43 o
   0  19  11       65.40       59.86      3.47 o
  -6   0  12       91.73       95.25      5.26 o
  -5   0  12      173.29      182.28      6.98 o
  -4   0  12      482.53      466.77     17.03 o
  -3   0  12     1871.78     1829.49     41.46 o
  -2   0  12      344.04      398.90      9.46 o
  -1   0  12      892.36     1002.66     29.96 o
   0   0  12     1533.70     1628.97     36.48 o
   1   0  12      733.90      777.60     17.18 o
   2   0  12        5.09        7.77      1.04 o
   3   0  12      678.53      653.19     21.18 o
   4   0  12      557.75      651.91     24.02 o
   5   0  12      223.64      211.69     15.70 o
  -6   1  12      473.85      475.30     15.99 o
  -5   1  12      148.13      129.02      4.03 o
  -4   1  12      220.00      224.46      5.90 o
  -3   1  12        0.48        2.51      0.68 o
  -2   1  12      638.94      551.59      8.97 o
  -1   1  12     2467.79     2455.38     55.16 o
   0   1  12      110.28      122.23      2.41 o
   1   1  12      790.18      807.30     12.55 o
   2   1  12      445.31      418.68      7.26 o
   3   1  12      724.25      743.54     17.99 o
   4   1  12      576.54      625.96     16.37 o
   5   1  12       17.93       15.60      1.83 o
  -6   2  12       77.93       68.36      3.25 o
  -5   2  12      168.73      183.61      5.03 o
  -4   2  12        0.02        1.86      1.01 o
  -3   2  12     2291.64     2138.90     36.56 o
  -2   2  12     1145.85     1044.71     17.61 o
  -1   2  12     1283.34     1219.23     21.20 o
   0   2  12      491.45      448.23      8.22 o
   1   2  12      211.46      193.20      3.27 o
   2   2  12      257.84      258.96      4.78 o
   3   2  12      552.55      545.57     13.43 o
   4   2  12      277.80      282.71      8.43 o
   5   2  12        4.78        4.43      2.01 o
  -6   3  12      276.90      265.64     10.76 o
  -5   3  12        5.44        5.99      1.01 o
  -4   3  12      884.16      928.95     21.24 o
  -3   3  12       85.90       96.83      2.35 o
  -2   3  12       87.20       83.61      2.11 o
  -1   3  12      458.26      442.48      7.11 o
   0   3  12      289.40      260.64      4.90 o
   1   3  12      104.59       94.02      1.87 o
   2   3  12     1585.38     1541.97     27.34 o
   3   3  12      108.22      116.98      3.60 o
   4   3  12       81.86       78.76      3.00 o
  -5   4  12      292.78      283.34      8.66 o
  -4   4  12       89.19       90.06      2.98 o
  -3   4  12      599.66      574.25     10.19 o
  -2   4  12      166.48      167.29      3.57 o
  -1   4  12      826.93      846.69     13.35 o
   0   4  12      243.57      211.94      4.03 o
   1   4  12      113.61      105.83      2.44 o
   2   4  12      211.33      231.05      4.60 o
   3   4  12     1310.29     1365.05     30.59 o
   4   4  12       53.72       56.56      2.41 o
  -5   5  12        0.09       -0.60      0.87 o
  -4   5  12      560.34      587.29     13.65 o
  -3   5  12       64.25       60.46      1.79 o
  -2   5  12      479.94      446.60      8.19 o
  -1   5  12       33.26       29.25      0.98 o
   0   5  12      660.70      645.04     10.60 o
   1   5  12      407.90      371.08      7.12 o
   2   5  12       68.51       56.12      2.18 o
   3   5  12      638.09      645.08     14.81 o
   4   5  12       12.26        8.60      1.03 o
  -5   6  12      252.30      272.92      6.36 o
  -4   6  12       55.89       55.65      2.04 o
  -3   6  12     4023.94     3860.86     62.34 o
  -2   6  12      446.75      406.56      7.09 o
  -1   6  12      645.03      582.44      9.22 o
   0   6  12     3036.24     2963.45     49.77 o
   1   6  12     1334.49     1234.30     20.37 o
   2   6  12       38.67       28.41      1.22 o
   3   6  12       24.93       29.71      1.64 o
   4   6  12       95.81      100.85      3.02 o
  -5   7  12       16.05       14.31      1.00 o
  -4   7  12        0.57        0.65      0.77 o
  -3   7  12      120.20      122.85      3.22 o
  -2   7  12      495.11      481.10      8.79 o
  -1   7  12      106.94      115.46      2.35 o
   0   7  12      468.08      483.89      7.94 o
   1   7  12      127.71      136.46      2.75 o
   2   7  12      180.75      166.94      3.93 o
   3   7  12       98.03       89.71      2.98 o
   4   7  12        3.18        3.21      0.73 o
  -5   8  12        0.66       -0.08      0.68 o
  -4   8  12       42.53       40.02      1.58 o
  -3   8  12      332.08      313.12      6.84 o
  -2   8  12      625.69      605.43     10.68 o
  -1   8  12      141.56      143.97      2.90 o
   0   8  12     1585.45     1570.31     25.00 o
   1   8  12     1589.40     1585.15     28.07 o
   2   8  12        0.46        0.74      0.69 o
   3   8  12      864.72      970.21     19.11 o
   4   8  12       20.73       19.90      1.18 o
  -5   9  12       23.38       18.84      1.05 o
  -4   9  12      827.54      885.55     18.53 o
  -3   9  12      352.48      336.26      7.27 o
  -2   9  12     2344.31     2271.40     38.19 o
  -1   9  12      660.20      636.51     11.60 o
   0   9  12        3.91        3.04      0.77 o
   1   9  12     2607.96     2559.39     43.07 o
   2   9  12      127.81      120.59      3.08 o
   3   9  12      422.90      450.57      9.43 o
   4   9  12      145.69      161.94      4.46 o
  -5  10  12        0.72        0.83      0.77 o
  -4  10  12        0.18        0.91      0.86 o
  -3  10  12      252.58      284.40      6.83 o
  -2  10  12      114.19      114.13      4.49 o
  -1  10  12        1.25        1.47      0.78 o
   0  10  12     1421.34     1374.02     23.44 o
   1  10  12      294.19      300.59      7.18 o
   2  10  12      280.36      287.48      6.33 o
   3  10  12      289.74      304.53      6.55 o
   4  10  12        9.07        8.89      0.81 o
  -5  11  12        9.66        6.21      1.18 o
  -4  11  12        1.86        0.97      0.82 o
  -3  11  12      328.50      323.08      7.31 o
  -2  11  12      258.75      254.56      6.77 o
  -1  11  12      169.40      158.61      4.87 o
   0  11  12      103.75       86.91      3.03 o
   1  11  12       29.29       27.38      1.58 o
   2  11  12      421.99      440.54      9.23 o
   3  11  12       11.67       15.60      0.99 o
  -4  12  12       20.20       16.68      1.13 o
  -3  12  12      242.67      254.66      6.49 o
  -2  12  12     1067.43     1125.50     27.69 o
  -1  12  12      479.74      502.30     11.41 o
   0  12  12     1230.63     1243.21     26.80 o
   1  12  12       15.01        7.27      1.12 o
   2  12  12     1279.95     1393.15     26.40 o
   3  12  12      164.54      159.96      4.51 o
  -4  13  12       57.05       60.14      1.93 o
  -3  13  12       72.25       66.04      2.26 o
  -2  13  12      154.22      146.93      4.33 o
  -1  13  12      116.03      113.94      3.39 o
   0  13  12       21.60       20.35      1.44 o
   1  13  12      575.37      614.89     14.18 o
   2  13  12       10.21       13.79      1.10 o
   3  13  12        4.60        5.82      0.81 o
  -4  14  12        6.49        8.46      0.96 o
  -3  14  12      261.29      259.18      6.36 o
  -2  14  12       10.97       11.99      1.27 o
  -1  14  12        5.92        7.12      1.21 o
   0  14  12        0.45        1.92      1.07 o
   1  14  12      350.40      348.31      9.61 o
   2  14  12      193.72      171.06      3.93 o
   3  14  12      213.87      214.84      6.74 o
  -3  15  12       32.21       28.59      1.33 o
  -2  15  12      839.10      861.39     22.41 o
  -1  15  12      214.64      210.89      5.92 o
   0  15  12      117.28      116.57      3.56 o
   1  15  12       65.84       76.70      2.72 o
   2  15  12      483.80      474.03     10.62 o
  -3  16  12       20.18       18.93      1.07 o
  -2  16  12       92.79       86.30      3.16 o
  -1  16  12       40.32       35.40      1.84 o
   0  16  12        9.44       11.43      1.23 o
   1  16  12        7.34        7.27      1.16 o
   2  16  12       80.16       73.58      2.64 o
  -2  17  12      651.30      627.23     18.03 o
  -1  17  12       54.40       60.56      2.29 o
   0  17  12       56.61       59.29      2.41 o
   1  17  12      231.18      225.38      5.70 o
  -2  18  12       61.52       54.13      3.98 o
  -1  18  12       21.56       17.16      1.75 o
   0  18  12       18.31       18.84      1.48 o
   1  18  12        3.23        3.62      2.41 o
  -5   1  13      236.19      237.36      6.68 o
  -4   1  13      205.17      204.31      5.88 o
  -3   1  13     1553.59     1443.47     23.68 o
  -2   1  13      232.25      255.94      4.72 o
  -1   1  13      178.53      188.13      4.43 o
   0   1  13     1372.53     1350.12     21.65 o
   1   1  13      551.43      528.50      8.35 o
   2   1  13      134.45      132.34      3.30 o
   3   1  13       84.36       88.72      2.94 o
   4   1  13      168.48      163.27      5.15 o
  -5   2  13       44.52       46.15      2.12 o
  -4   2  13      425.33      468.36     12.00 o
  -3   2  13     1154.01     1090.13     19.69 o
  -2   2  13     1737.92     1627.13     27.86 o
  -1   2  13        5.06        3.07      0.64 o
   0   2  13     3689.79     3687.34     65.21 o
   1   2  13      387.95      338.67      5.56 o
   2   2  13        1.92        2.15      0.72 o
   3   2  13     1128.16     1225.21     28.99 o
   4   2  13       29.77       46.42      2.09 o
  -5   3  13      180.46      194.78      6.02 o
  -4   3  13      133.38      122.78      3.70 o
  -3   3  13       57.46       71.80      2.16 o
  -2   3  13       69.11       64.75      1.76 o
  -1   3  13     1534.37     1493.45     24.03 o
   0   3  13      524.48      461.48      8.97 o
   1   3  13      253.10      248.09      4.44 o
   2   3  13      518.52      510.85      9.24 o
   3   3  13        0.67        2.28      0.91 o
   4   3  13       24.46       20.93      1.38 o
  -5   4  13       15.80       15.18      1.05 o
  -4   4  13      209.04      218.20      6.04 o
  -3   4  13        8.42        7.79      0.91 o
  -2   4  13       10.52       17.58      1.01 o
  -1   4  13      376.33      371.18      6.04 o
   0   4  13        0.00        0.34      0.61 o
   1   4  13       22.95       26.43      1.21 o
   2   4  13      261.94      291.44      5.96 o
   3   4  13      228.50      230.60      6.14 o
   4   4  13      608.82      641.99     17.88 o
  -5   5  13       51.62       40.28      1.57 o
  -4   5  13      387.28      376.22      8.61 o
  -3   5  13       73.98       77.28      2.24 o
  -2   5  13      868.84      866.76     14.45 o
  -1   5  13     3524.75     3406.00     57.01 o
   0   5  13      393.73      346.67      6.11 o
   1   5  13     2437.14     2449.35     41.98 o
   2   5  13     2001.27     2035.46     43.76 o
   3   5  13      625.50      649.84     14.93 o
   4   5  13      919.29      939.90     24.20 o
  -5   6  13       39.50       43.14      1.93 o
  -4   6  13       45.91       45.13      1.76 o
  -3   6  13     1648.77     1654.89     31.51 o
  -2   6  13      710.09      678.97     11.97 o
  -1   6  13       28.90       30.35      1.11 o
   0   6  13     1916.05     1914.94     32.48 o
   1   6  13     1365.66     1277.59     19.73 o
   2   6  13     1595.17     1566.32     33.87 o
   3   6  13      624.72      672.79     17.91 o
   4   6  13       26.97       29.09      1.33 o
  -5   7  13       93.97       96.90      2.79 o
  -4   7  13      213.40      235.57      5.04 o
  -3   7  13      117.62      133.45      3.42 o
  -2   7  13     1639.82     1511.18     26.52 o
  -1   7  13     1198.19     1163.51     19.17 o
   0   7  13      313.55      315.82      5.90 o
   1   7  13       32.78       34.03      1.24 o
   2   7  13       42.16       45.57      1.84 o
   3   7  13       36.87       34.98      1.58 o
   4   7  13        8.97        9.24      0.85 o
  -5   8  13      161.81      151.88      3.90 o
  -4   8  13      126.13      139.58      3.40 o
  -3   8  13      435.06      445.76      8.57 o
  -2   8  13     1188.35     1133.88     27.08 o
  -1   8  13      249.37      248.34      5.00 o
   0   8  13     1601.66     1575.37     26.54 o
   1   8  13      845.25      830.39     20.87 o
   2   8  13      535.23      590.24     12.39 o
   3   8  13      502.61      519.69     11.31 o
   4   8  13        0.42       -0.07      0.69 o
  -5   9  13        0.83        2.32      0.83 o
  -4   9  13        2.12        2.77      0.80 o
  -3   9  13     1255.05     1327.68     25.11 o
  -2   9  13       17.09       13.55      1.37 o
  -1   9  13     3230.85     3082.72     55.27 o
   0   9  13       82.95       82.62      2.46 o
   1   9  13      951.48     1029.51     23.51 o
   2   9  13       51.67       55.79      1.82 o
   3   9  13       99.48       93.00      2.47 o
   4   9  13       81.20       76.71      2.77 o
  -5  10  13       15.25       13.40      1.39 o
  -4  10  13      413.26      432.61      9.78 o
  -3  10  13      233.77      242.29      5.42 o
  -2  10  13      141.82      133.60      4.01 o
  -1  10  13       89.04       84.61      3.05 o
   0  10  13      982.79      984.85     21.46 o
   1  10  13      183.05      189.64      4.86 o
   2  10  13       69.53       71.70      2.25 o
   3  10  13       52.42       51.06      1.66 o
  -4  11  13        6.33        5.48      0.91 o
  -3  11  13      483.48      482.48     10.67 o
  -2  11  13       46.18       43.52      2.14 o
  -1  11  13      127.69      131.59      4.29 o
   0  11  13      534.08      492.34     11.13 o
   1  11  13      809.03      847.58     18.58 o
   2  11  13       33.28       41.37      1.92 o
   3  11  13        9.79        9.62      0.82 o
  -4  12  13      137.04      125.13      3.28 o
  -3  12  13       38.53       35.51      1.59 o
  -2  12  13       45.06       42.00      2.07 o
  -1  12  13       28.81       28.21      1.89 o
   0  12  13      300.09      306.66      7.71 o
   1  12  13      247.92      253.56      6.14 o
   2  12  13      141.42      125.45      3.08 o
   3  12  13       22.08       18.09      1.06 o
  -4  13  13      578.49      560.01     17.75 o
  -3  13  13      673.77      662.50     14.67 o
  -2  13  13       25.62       26.05      1.63 o
  -1  13  13     2233.15     2257.60     51.13 o
   0  13  13        2.50        4.66      1.10 o
   1  13  13        5.47        4.09      0.92 o
   2  13  13      206.75      222.78      5.16 o
   3  13  13       28.20       26.84      1.39 o
  -4  14  13       53.05       51.18      2.94 o
  -3  14  13        3.05        5.23      0.88 o
  -2  14  13       74.34       71.59      2.70 o
  -1  14  13       41.35       38.50      1.99 o
   0  14  13       15.83       15.76      1.58 o
   1  14  13      101.32      104.92      3.38 o
   2  14  13       78.79       74.57      2.15 o
  -3  15  13      104.72       97.46      3.07 o
  -2  15  13      115.65      127.53      4.06 o
  -1  15  13        6.07        7.23      1.23 o
   0  15  13        0.47        4.67      1.11 o
   1  15  13      127.34      114.52      3.16 o
   2  15  13       11.54       11.30      1.01 o
  -3  16  13      769.50      736.41     29.09 o
  -2  16  13      482.90      448.07     13.59 o
  -1  16  13       25.11       18.67      1.47 o
   0  16  13      727.51      723.11     17.76 o
   1  16  13      291.90      291.23      6.84 o
  -2  17  13       17.17       17.03      1.59 o
  -1  17  13       87.08       83.21      3.40 o
   0  17  13       49.00       45.26      2.17 o
   1  17  13      211.82      210.81      8.36 o
   0  18  13       20.71       20.70      2.41 o
  -5   0  14      346.33      358.20     14.71 o
  -4   0  14      408.73      395.26     14.70 o
  -3   0  14     1427.92     1341.98     34.54 o
  -2   0  14      334.73      308.96      8.38 o
  -1   0  14      636.79      633.64     20.86 o
   0   0  14      587.94      542.33     12.15 o
   1   0  14      152.97      153.28      4.02 o
   2   0  14      714.70      753.18     25.25 o
   3   0  14        0.14        0.70      1.30 o
   4   0  14      216.09      225.95      8.78 o
  -5   1  14      231.68      250.05      7.46 o
  -4   1  14      357.75      364.96      9.62 o
  -3   1  14      438.06      440.37      8.90 o
  -2   1  14      320.02      312.92      5.81 o
  -1   1  14     3313.14     3128.61     58.55 o
   0   1  14      293.38      259.40      4.46 o
   1   1  14       58.03       64.51      1.76 o
   2   1  14      876.01      912.68     21.46 o
   3   1  14      127.83      108.09      3.32 o
   4   1  14      362.03      345.63      9.92 o
  -5   2  14        0.40        0.88      0.89 o
  -4   2  14      145.71      161.08      4.78 o
  -3   2  14       19.46       14.77      1.18 o
  -2   2  14     1286.33     1285.30     23.28 o
  -1   2  14      448.87      419.72      7.10 o
   0   2  14     1074.78     1055.89     17.66 o
   1   2  14     1533.04     1483.22     24.85 o
   2   2  14       20.51       16.29      1.21 o
   3   2  14     1046.83     1078.91     25.28 o
   4   2  14      254.24      246.84      7.26 o
  -5   3  14      206.16      199.35      5.24 o
  -4   3  14       21.81       23.64      1.93 o
  -3   3  14        0.26        2.16      0.88 o
  -2   3  14     2416.50     2213.99     42.29 o
  -1   3  14       57.32       69.18      1.74 o
   0   3  14      246.05      256.60      5.52 o
   1   3  14     1187.41     1204.56     20.60 o
   2   3  14     1622.26     1709.08     36.62 o
   3   3  14       15.45       18.59      1.36 o
   4   3  14        0.41        1.10      0.82 o
  -5   4  14        0.65        0.96      0.73 o
  -4   4  14        0.80        1.58      1.14 o
  -3   4  14       28.16       26.25      1.54 o
  -2   4  14      313.15      300.74      7.66 o
  -1   4  14        0.54        1.13      0.64 o
   0   4  14       75.10       79.80      2.00 o
   1   4  14      199.48      173.97      3.82 o
   2   4  14      127.79      133.75      3.88 o
   3   4  14        4.77        6.76      1.01 o
   4   4  14        6.82        3.36      0.78 o
  -5   5  14        1.67        2.34      0.80 o
  -4   5  14       21.40       19.70      1.32 o
  -3   5  14      250.95      255.15      5.54 o
  -2   5  14      182.62      161.42      3.93 o
  -1   5  14      330.97      344.98      6.94 o
   0   5  14     1124.48     1091.65     18.91 o
   1   5  14      200.29      197.17      4.17 o
   2   5  14      939.19      969.13     21.22 o
   3   5  14       16.96       12.81      1.10 o
   4   5  14      188.20      186.66      4.78 o
  -5   6  14       68.87       73.63      2.66 o
  -4   6  14       91.09       99.95      2.97 o
  -3   6  14     1884.61     2021.38     38.15 o
  -2   6  14       36.12       36.71      1.67 o
  -1   6  14     1320.20     1251.87     21.77 o
   0   6  14      165.16      159.38      3.25 o
   1   6  14     2625.68     2610.71     39.49 o
   2   6  14      692.11      737.45     15.63 o
   3   6  14      352.12      354.71      8.22 o
   4   6  14      252.55      249.20      7.05 o
  -5   7  14        8.83       12.31      1.09 o
  -4   7  14        0.68        2.26      1.10 o
  -3   7  14       52.69       55.94      1.96 o
  -2   7  14      260.97      243.88      5.66 o
  -1   7  14       15.81       15.35      0.95 o
   0   7  14      441.04      439.12      8.06 o
   1   7  14       24.75       24.43      1.24 o
   2   7  14       38.14       37.81      1.71 o
   3   7  14        1.16        1.67      0.77 o
   4   7  14       76.82       79.23      3.33 o
  -5   8  14      427.92      437.22     11.55 o
  -4   8  14       59.23       58.76      2.01 o
  -3   8  14      140.27      134.05      4.37 o
  -2   8  14      431.66      442.39     11.36 o
  -1   8  14     1066.79      975.23     20.34 o
   0   8  14      614.20      583.41     11.08 o
   1   8  14       27.92       34.43      1.68 o
   2   8  14       15.95       20.21      1.15 o
   3   8  14        0.98        2.33      0.73 o
  -5   9  14      179.52      181.42      6.83 o
  -4   9  14       39.67       35.61      1.49 o
  -3   9  14      319.34      340.33      8.00 o
  -2   9  14      115.64      125.66      4.20 o
  -1   9  14     1170.31     1201.35     27.46 o
   0   9  14     3312.69     3328.67     74.64 o
   1   9  14      121.32      126.14      3.47 o
   2   9  14     1586.89     1603.41     30.94 o
   3   9  14        1.33        3.73      0.76 o
  -4  10  14        2.91        4.49      0.99 o
  -3  10  14     1062.14     1133.42     24.49 o
  -2  10  14      277.95      296.16      8.72 o
  -1  10  14        0.22        1.78      1.16 o
   0  10  14      572.89      634.61     14.99 o
   1  10  14       74.45       73.68      2.42 o
   2  10  14       21.67       21.52      1.23 o
   3  10  14      102.82       94.90      3.10 o
  -4  11  14      361.26      356.24      9.13 o
  -3  11  14      136.46      119.04      3.18 o
  -2  11  14      313.54      365.07     10.34 o
  -1  11  14      937.47      998.21     24.65 o
   0  11  14       96.70      107.60      3.74 o
   1  11  14       17.34       18.03      1.33 o
   2  11  14       82.99       94.94      2.59 o
   3  11  14      230.60      248.10      5.89 o
  -4  12  14      148.72      157.41      4.64 o
  -3  12  14      126.16      121.57      4.69 o
  -2  12  14     1845.26     1947.22     50.66 o
  -1  12  14      531.65      529.72     13.48 o
   0  12  14      950.31      869.24     22.68 o
   1  12  14      737.15      736.24     15.62 o
   2  12  14      280.61      305.11      6.82 o
   3  12  14      762.95      736.84     25.22 o
  -4  13  14       19.36       18.29      1.69 o
  -3  13  14      219.23      216.11      5.89 o
  -2  13  14       47.25       43.50      2.28 o
  -1  13  14      448.95      472.92     12.05 o
   0  13  14      269.65      249.59      8.33 o
   1  13  14        4.49        2.29      0.85 o
   2  13  14       31.64       36.24      2.03 o
  -3  14  14      150.65      156.93      4.39 o
  -2  14  14        4.79        6.87      1.19 o
  -1  14  14      179.12      173.59      5.23 o
   0  14  14       38.51       42.39      2.08 o
   1  14  14      161.46      168.55      4.05 o
   2  14  14      369.00      370.37      9.41 o
  -3  15  14      253.81      252.80      7.37 o
  -2  15  14        1.74        2.60      1.02 o
  -1  15  14      367.74      380.94     12.22 o
   0  15  14       35.21       38.25      2.11 o
   1  15  14        1.99        2.09      0.75 o
   2  15  14      279.13      266.42     14.35 o
  -2  16  14       20.13       28.52      2.11 o
  -1  16  14        0.41        1.17      0.99 o
   0  16  14      113.74      106.11      3.70 o
   1  16  14       10.39       15.08      1.11 o
  -1  17  14      161.44      145.25      6.72 o
   0  17  14      117.31      120.54      4.80 o
  -5   1  15        1.39        0.16      0.83 o
  -4   1  15      347.19      363.24      9.99 o
  -3   1  15       17.65       16.08      1.49 o
  -2   1  15       57.40       61.77      1.93 o
  -1   1  15      351.50      294.91      5.58 o
   0   1  15      224.75      228.45      4.41 o
   1   1  15     1612.06     1581.18     27.71 o
   2   1  15      105.50      110.27      3.37 o
   3   1  15      883.22      894.56     22.58 o
   4   1  15      188.38      198.91      6.36 o
  -5   2  15      113.66      112.90      3.06 o
  -4   2  15       17.87       11.01      1.29 o
  -3   2  15       79.06       82.45      2.93 o
  -2   2  15       24.43       22.06      1.20 o
  -1   2  15      633.11      623.80     10.54 o
   0   2  15       99.04       98.41      2.33 o
   1   2  15       13.60       15.84      0.98 o
   2   2  15      370.59      391.68     11.31 o
   3   2  15      198.52      179.85      5.01 o
   4   2  15      556.08      536.61     16.27 o
  -5   3  15        2.16        3.52      0.79 o
  -4   3  15       73.74       63.03      2.27 o
  -3   3  15      152.99      166.60      5.08 o
  -2   3  15        3.66        3.84      0.75 o
  -1   3  15      340.18      341.27      6.11 o
   0   3  15     1232.23     1147.41     20.88 o
   1   3  15       39.55       40.89      1.45 o
   2   3  15      100.47      120.03      3.42 o
   3   3  15       17.80       12.49      1.13 o
   4   3  15      103.54       97.62      3.19 o
  -5   4  15     1081.49     1084.14     24.23 o
  -4   4  15      129.97      142.08      3.77 o
  -3   4  15     2258.54     2205.35     45.81 o
  -2   4  15     1083.15     1014.00     19.15 o
  -1   4  15       20.61       17.71      1.05 o
   0   4  15      744.23      717.37     12.61 o
   1   4  15       44.75       48.98      2.16 o
   2   4  15      330.42      395.32      9.90 o
   3   4  15        8.58        7.09      0.92 o
   4   4  15       94.90       98.60      3.19 o
  -5   5  15        2.77        1.26      0.72 o
  -4   5  15       31.42       36.10      1.83 o
  -3   5  15       86.94       96.73      2.76 o
  -2   5  15       91.94       93.42      2.37 o
  -1   5  15      116.03      125.38      2.82 o
   0   5  15     2655.35     2573.28     43.10 o
   1   5  15       76.27       72.82      2.29 o
   2   5  15      156.38      138.54      3.99 o
   3   5  15       97.00       97.25      3.40 o
   4   5  15       54.36       56.11      3.06 o
  -5   6  15       21.39       21.65      1.27 o
  -4   6  15       29.90       34.82      1.61 o
  -3   6  15      173.05      185.07      4.40 o
  -2   6  15      985.83     1012.06     23.31 o
  -1   6  15       59.82       58.93      2.01 o
   0   6  15      476.76      436.39      8.06 o
   1   6  15      823.81      831.70     15.70 o
   2   6  15      178.93      198.98      4.60 o
   3   6  15      228.90      246.65      5.86 o
  -5   7  15      128.35      134.04      4.26 o
  -4   7  15      484.55      513.54     11.34 o
  -3   7  15     1785.14     1866.88     38.36 o
  -2   7  15     2273.64     2349.84     53.32 o
  -1   7  15     1231.00     1262.41     30.88 o
   0   7  15       43.91       53.30      2.27 o
   1   7  15      168.30      182.42      4.03 o
   2   7  15       13.12       12.66      0.96 o
   3   7  15       19.04       25.03      1.20 o
  -5   8  15       87.08       93.37      7.65 o
  -4   8  15        2.84        1.18      0.84 o
  -3   8  15      122.12      134.86      3.75 o
  -2   8  15       44.61       49.45      2.42 o
  -1   8  15     1902.53     1913.75     41.30 o
   0   8  15      518.73      519.51     13.17 o
   1   8  15      868.62      916.80     19.00 o
   2   8  15       75.11       74.59      2.15 o
   3   8  15       82.43       72.17      2.15 o
  -4   9  15     1033.27      982.66     22.33 o
  -3   9  15     1868.30     1956.96     41.61 o
  -2   9  15       92.64       90.72      3.29 o
  -1   9  15      388.84      391.67     10.15 o
   0   9  15       81.63       86.30      3.16 o
   1   9  15       83.31      100.18      3.13 o
   2   9  15       49.93       49.81      1.69 o
   3   9  15       53.82       49.45      1.65 o
  -4  10  15        5.37        3.90      0.93 o
  -3  10  15      470.95      507.59     10.79 o
  -2  10  15      249.80      249.39      7.80 o
  -1  10  15       28.16       30.18      1.92 o
   0  10  15     1231.46     1303.09     31.62 o
   1  10  15      167.95      152.06      4.32 o
   2  10  15      332.35      348.76      7.61 o
   3  10  15       72.70       59.97      1.96 o
  -4  11  15       18.86       22.42      2.03 o
  -3  11  15        5.02        3.53      0.88 o
  -2  11  15      122.58      131.05      4.11 o
  -1  11  15        0.15        0.78      1.30 o
   0  11  15       87.34      104.46      3.27 o
   1  11  15      240.18      245.19      5.49 o
   2  11  15       48.76       42.41      1.65 o
   3  11  15      208.71      202.49      7.39 o
  -4  12  15        3.77        1.41      0.80 o
  -3  12  15       33.01       41.56      1.66 o
  -2  12  15      112.43      105.81      3.76 o
  -1  12  15        8.94       10.44      1.28 o
   0  12  15      266.82      262.83      7.46 o
   1  12  15        4.05        4.80      0.85 o
   2  12  15      196.47      203.31      4.88 o
  -3  13  15        9.95        9.06      1.00 o
  -2  13  15      103.23       99.68      3.73 o
  -1  13  15      229.12      214.13      5.93 o
   0  13  15      324.24      328.16      9.19 o
   1  13  15      357.78      409.27     10.22 o
   2  13  15      465.09      461.96     12.98 o
  -3  14  15       72.93       71.32      2.64 o
  -2  14  15      274.71      263.48      8.97 o
  -1  14  15       68.26       72.27      3.18 o
   0  14  15      567.62      569.31     15.19 o
   1  14  15       63.08       66.38      2.24 o
   2  14  15      106.45      115.19      5.49 o
  -2  15  15       79.09       67.94      2.41 o
  -1  15  15      382.36      413.62     14.66 o
   0  15  15      142.79      139.79      3.95 o
   1  15  15      393.00      387.54     10.27 o
  -2  16  15      978.32      925.36     43.68 o
  -1  16  15        2.38        3.24      1.02 o
   0  16  15      167.41      155.12      5.81 o
  -5   0  16       63.74       60.70      4.12 o
  -4   0  16      242.11      289.11     12.96 o
  -3   0  16       82.74       77.23      4.21 o
  -2   0  16     1890.71     1812.93     48.10 o
  -1   0  16     2071.92     1854.43     40.44 o
   0   0  16      758.56      789.17     20.04 o
   1   0  16       61.93       58.66      3.25 o
   2   0  16       55.97       51.40      4.41 o
   3   0  16     1559.72     1702.21     80.03 o
  -5   1  16       47.12       36.24      1.51 o
  -4   1  16        0.06        1.07      0.98 o
  -3   1  16        2.59        1.75      1.02 o
  -2   1  16      484.72      496.71     13.53 o
  -1   1  16     1094.20     1038.19     20.23 o
   0   1  16       16.97       16.75      0.99 o
   1   1  16      800.04      833.06     18.72 o
   2   1  16       10.48       10.53      1.07 o
   3   1  16       48.16       41.59      1.83 o
  -5   2  16       34.78       34.48      1.40 o
  -4   2  16        0.11        1.23      0.91 o
  -3   2  16       60.01       56.24      2.82 o
  -2   2  16      403.82      431.39      9.06 o
  -1   2  16      443.46      457.41      9.39 o
   0   2  16        6.32        6.16      0.76 o
   1   2  16        5.48       11.23      1.15 o
   2   2  16      323.74      296.73      7.42 o
   3   2  16        3.21        6.68      0.95 o
  -5   3  16      193.65      201.98      7.02 o
  -4   3  16      566.79      575.42     12.00 o
  -3   3  16     1085.11     1104.44     25.82 o
  -2   3  16        8.71        9.11      1.02 o
  -1   3  16      254.54      253.88      4.68 o
   0   3  16     1758.75     1722.90     27.79 o
   1   3  16       23.77       17.89      1.29 o
   2   3  16     1340.77     1336.12     31.54 o
   3   3  16      185.31      193.11      5.68 o
  -5   4  16        1.45        1.28      0.69 o
  -4   4  16      145.58      144.45      3.45 o
  -3   4  16       64.28       66.37      2.14 o
  -2   4  16      268.23      274.43      6.33 o
  -1   4  16      325.96      312.38      6.46 o
   0   4  16      898.07      899.87     19.74 o
   1   4  16      659.84      627.97     13.50 o
   2   4  16        1.37       -0.67      0.85 o
   3   4  16        0.72       -0.64      1.60 o
  -5   5  16       55.74       54.38      2.70 o
  -4   5  16       48.18       45.77      1.81 o
  -3   5  16      161.68      170.07      4.12 o
  -2   5  16      129.77      137.12      3.79 o
  -1   5  16       14.39       13.28      1.36 o
   0   5  16      174.78      189.32      4.82 o
   1   5  16      404.87      430.47      8.49 o
   2   5  16       18.63       24.41      1.75 o
   3   5  16      240.92      221.86      5.17 o
  -5   6  16       53.19       47.61      3.41 o
  -4   6  16      118.88      120.58      3.21 o
  -3   6  16        6.71        6.48      0.97 o
  -2   6  16      190.07      195.57      5.65 o
  -1   6  16       94.50       89.70      3.23 o
   0   6  16      942.95      998.95     21.63 o
   1   6  16        2.30        2.58      0.76 o
   2   6  16       63.18       56.79      2.04 o
   3   6  16      323.12      305.91      8.23 o
  -4   7  16      138.95      130.57      3.58 o
  -3   7  16      235.33      238.86      5.58 o
  -2   7  16      291.56      287.95      9.95 o
  -1   7  16       16.48       19.58      1.51 o
   0   7  16      378.43      399.61      9.14 o
   1   7  16       45.11       44.98      1.71 o
   2   7  16      154.07      166.75      4.44 o
   3   7  16        3.82        2.99      0.82 o
  -4   8  16     1006.79      978.90     23.44 o
  -3   8  16      360.19      379.19      8.74 o
  -2   8  16     1968.68     2007.41     51.09 o
  -1   8  16      595.88      599.86     18.37 o
   0   8  16     1270.59     1364.00     31.03 o
   1   8  16      244.13      247.79      5.95 o
   2   8  16       16.15       19.51      1.10 o
   3   8  16      135.30      137.51      3.94 o
  -4   9  16       20.53       24.66      1.22 o
  -3   9  16       53.77       64.49      2.25 o
  -2   9  16       73.56       68.48      2.54 o
  -1   9  16       35.60       41.90      2.24 o
   0   9  16      231.25      260.16      7.07 o
   1   9  16      315.65      334.14      7.75 o
   2   9  16       41.19       34.66      1.40 o
   3   9  16      166.95      156.99      6.56 o
  -4  10  16       69.46       76.64      2.59 o
  -3  10  16       98.00      100.95      3.03 o
  -2  10  16       75.40       75.91      3.03 o
  -1  10  16       88.39       88.85      3.18 o
   0  10  16        1.87        2.05      0.93 o
   1  10  16       42.63       56.30      1.92 o
   2  10  16        0.23        1.00      0.76 o
  -4  11  16        1.09        1.96      1.05 o
  -3  11  16      734.75      748.19     17.21 o
  -2  11  16      260.12      251.71      7.34 o
  -1  11  16     1308.71     1355.88     35.23 o
   0  11  16      215.94      233.64      7.76 o
   1  11  16      170.29      162.60      4.27 o
   2  11  16       78.66       83.52      2.56 o
  -3  12  16       21.32       22.24      1.19 o
  -2  12  16       18.90       21.60      1.71 o
  -1  12  16      160.01      164.72      4.76 o
   0  12  16        0.42        1.24      1.00 o
   1  12  16       16.40       12.55      0.96 o
   2  12  16      319.17      342.05      9.05 o
  -3  13  16      123.94      128.39      4.11 o
  -2  13  16       22.11       24.03      1.47 o
  -1  13  16      430.08      423.41     10.68 o
   0  13  16      328.77      336.27     10.11 o
   1  13  16       62.19       64.82      2.76 o
  -2  14  16      632.06      582.66     16.23 o
  -1  14  16      104.39      108.93      5.70 o
   0  14  16       57.30       63.97      2.28 o
   1  14  16      679.11      660.64     20.73 o
  -2  15  16        8.86        7.66      1.36 o
  -1  15  16       68.35       67.16      3.19 o
   0  15  16       13.38       10.04      1.08 o
  -5   1  17      220.07      198.28      5.29 o
  -4   1  17       27.62       20.86      1.42 o
  -3   1  17      194.04      202.80      5.98 o
  -2   1  17      587.44      578.76     14.35 o
  -1   1  17        0.74        1.69      0.85 o
   0   1  17     1102.61     1087.44     23.82 o
   1   1  17      783.89      829.97     21.11 o
   2   1  17      313.79      355.76      8.83 o
   3   1  17       10.31       21.91      1.31 o
  -5   2  17        0.13        0.36      0.68 o
  -4   2  17       43.12       41.19      1.80 o
  -3   2  17        0.21        1.15      0.89 o
  -2   2  17      319.49      336.46      7.22 o
  -1   2  17      114.39      106.64      4.20 o
   0   2  17       33.39       31.79      1.54 o
   1   2  17       70.00       69.05      2.66 o
   2   2  17       19.23       19.28      1.36 o
   3   2  17      295.57      265.56      7.13 o
  -5   3  17       77.28       79.29      3.87 o
  -4   3  17      171.36      158.18      4.06 o
  -3   3  17       97.55      112.67      3.29 o
  -2   3  17       34.25       41.04      1.72 o
  -1   3  17      908.27      922.86     30.95 o
   0   3  17      202.55      224.34      5.02 o
   1   3  17      139.14      130.42      3.48 o
   2   3  17        2.84        3.57      0.82 o
   3   3  17      150.01      133.18      3.29 o
  -5   4  17        4.94        4.29      1.16 o
  -4   4  17      299.43      304.55      6.37 o
  -3   4  17       13.43       18.81      1.39 o
  -2   4  17      448.67      472.64      9.89 o
  -1   4  17     2299.38     2316.91     57.52 o
   0   4  17       31.55       23.27      1.26 o
   1   4  17     2614.09     2699.99     53.98 o
   2   4  17       50.08       49.00      1.83 o
   3   4  17      514.90      515.68     11.73 o
  -4   5  17        6.62        6.24      0.86 o
  -3   5  17       61.06       51.62      2.10 o
  -2   5  17      497.70      502.24     10.91 o
  -1   5  17        1.58        2.43      1.07 o
   0   5  17       83.19       86.80      2.65 o
   1   5  17        8.45        9.50      0.89 o
   2   5  17       13.37       15.74      1.07 o
   3   5  17       47.39       44.64      2.16 o
  -4   6  17       13.32       10.26      0.97 o
  -3   6  17       35.37       40.25      1.73 o
  -2   6  17      839.76      865.84     20.33 o
  -1   6  17       33.73       40.21      2.05 o
   0   6  17      247.22      244.08      6.44 o
   1   6  17      541.41      592.30     12.39 o
   2   6  17       88.80       99.69      2.76 o
   3   6  17        8.74       10.97      0.92 o
  -4   7  17        9.45       15.15      1.03 o
  -3   7  17      901.81      931.84     19.49 o
  -2   7  17     1974.77     2124.33     51.72 o
  -1   7  17      928.72     1031.65     25.37 o
   0   7  17     1938.90     2008.24     38.58 o
   1   7  17      138.70      132.74      3.23 o
   2   7  17      576.29      576.87     12.62 o
   3   7  17       34.12       33.98      1.57 o
  -4   8  17      325.54      303.21      7.15 o
  -3   8  17      299.89      296.97      6.59 o
  -2   8  17        4.26        2.19      1.09 o
  -1   8  17       43.90       45.44      2.80 o
   0   8  17       23.96       24.30      1.27 o
   1   8  17       55.09       58.51      2.04 o
   2   8  17       36.11       32.84      1.52 o
  -4   9  17        8.08        8.70      1.54 o
  -3   9  17      101.40       85.91      2.70 o
  -2   9  17       27.70       28.15      1.72 o
  -1   9  17      470.16      486.29     13.01 o
   0   9  17      407.32      417.29      9.37 o
   1   9  17        0.19        0.97      0.72 o
   2   9  17       95.71      111.49      3.46 o
  -4  10  17      484.06      445.91     30.59 o
  -3  10  17      243.00      238.84      5.90 o
  -2  10  17      188.08      195.62      5.61 o
  -1  10  17      699.08      721.69     22.25 o
   0  10  17        2.26        2.39      0.76 o
   1  10  17      152.09      140.71      3.57 o
   2  10  17       50.61       53.44      2.01 o
  -3  11  17        2.79        1.62      0.75 o
  -2  11  17        2.78        1.85      0.85 o
  -1  11  17       28.90       30.35      1.95 o
   0  11  17       19.04       22.95      1.28 o
   1  11  17       47.99       42.66      1.64 o
   2  11  17       55.64       54.60      2.14 o
  -3  12  17        0.11        0.30      0.92 o
  -2  12  17       57.26       58.96      2.16 o
  -1  12  17        5.24        5.03      1.13 o
   0  12  17        7.80        5.72      0.82 o
   1  12  17        5.48        4.70      0.77 o
  -2  13  17       59.16       64.34      2.48 o
  -1  13  17       94.70       97.80      3.43 o
   0  13  17      205.13      201.41      4.93 o
   1  13  17        0.01        0.80      0.76 o
  -2  14  17       96.19       88.89      4.38 o
  -1  14  17      485.34      454.09     17.82 o
   0  14  17      126.11      121.86      4.19 o
  -4   0  18       58.97       69.14      2.72 o
  -3   0  18      263.37      292.03      8.86 o
  -2   0  18       29.55       43.40      2.39 o
  -1   0  18     1279.85     1359.78     32.76 o
   0   0  18      453.19      431.07     19.96 o
   1   0  18      713.75      795.54     32.76 o
   2   0  18      637.23      655.46     39.24 o
   3   0  18       69.73       65.58      3.98 o
  -4   1  18       24.48       34.54      1.42 o
  -3   1  18      272.93      280.34      5.57 o
  -2   1  18       25.93       29.25      1.31 o
  -1   1  18      233.15      246.88      4.73 o
   0   1  18     1150.50     1242.74     26.94 o
   1   1  18      581.39      635.97     16.14 o
   2   1  18       18.55       27.90      1.41 o
   3   1  18        0.51        1.25      0.73 o
  -4   2  18      157.07      166.91      4.60 o
  -3   2  18       67.28       62.79      2.34 o
  -2   2  18      578.39      543.83     10.25 o
  -1   2  18      116.10      114.95      2.85 o
   0   2  18      267.46      292.60      6.26 o
   1   2  18       27.56       35.03      1.85 o
   2   2  18       23.85       26.58      1.31 o
   3   2  18       59.74       67.58      2.37 o
  -4   3  18      123.86      134.26      3.40 o
  -3   3  18      341.58      361.37      9.40 o
  -2   3  18      599.88      633.94     14.21 o
  -1   3  18        2.39        3.33      0.79 o
   0   3  18      360.37      400.34     10.09 o
   1   3  18     1197.42     1212.66     29.10 o
   2   3  18       46.81       45.79      1.75 o
   3   3  18      353.22      344.56     13.64 o
  -4   4  18      186.95      187.63      5.42 o
  -3   4  18       63.31       67.11      2.50 o
  -2   4  18      314.24      306.12      6.62 o
  -1   4  18       99.18       95.27      3.57 o
   0   4  18       88.07       81.41      2.33 o
   1   4  18       87.69      100.58      2.99 o
   2   4  18       18.16       14.87      0.99 o
   3   4  18       78.47       83.57      3.31 o
  -4   5  18        3.42        3.80      0.87 o
  -3   5  18      161.75      166.28      4.29 o
  -2   5  18      141.87      143.65      4.06 o
  -1   5  18       18.82       20.32      1.80 o
   0   5  18      142.42      155.31      3.98 o
   1   5  18      141.07      137.89      3.63 o
   2   5  18       14.78       13.30      0.97 o
   3   5  18      102.75       84.56      4.55 o
  -4   6  18       17.46       20.76      1.39 o
  -3   6  18      144.21      141.58      4.22 o
  -2   6  18      126.26      111.55      3.48 o
  -1   6  18     1407.31     1452.03     31.36 o
   0   6  18        1.20        2.15      0.83 o
   1   6  18      195.87      200.17      5.69 o
   2   6  18        3.41        3.75      0.70 o
  -4   7  18      504.47      499.43     13.00 o
  -3   7  18       37.61       35.04      1.57 o
  -2   7  18       60.21       68.92      2.53 o
  -1   7  18        5.25        3.57      0.90 o
   0   7  18      300.63      321.81      7.70 o
   1   7  18        2.88        2.78      0.79 o
   2   7  18       33.88       36.35      1.47 o
  -4   8  18        8.89       13.11      1.65 o
  -3   8  18      202.81      210.44      6.11 o
  -2   8  18       77.63       81.19      2.73 o
  -1   8  18      126.36      143.05      4.46 o
   0   8  18      197.10      192.50      4.90 o
   1   8  18      253.35      244.99      5.70 o
   2   8  18       73.79       73.79      2.18 o
  -3   9  18      128.98      134.49      4.12 o
  -2   9  18      131.91      135.00      4.35 o
  -1   9  18      221.07      236.91      6.64 o
   0   9  18       31.81       35.68      1.60 o
   1   9  18       15.91       12.66      1.01 o
   2   9  18       12.41       17.84      1.09 o
  -3  10  18       63.51       64.21      2.33 o
  -2  10  18      206.95      190.49      4.78 o
  -1  10  18      859.47      861.64     24.33 o
   0  10  18       30.75       26.51      1.11 o
   1  10  18      175.79      165.31      4.18 o
   2  10  18      143.65      144.08     10.06 o
  -3  11  18      227.27      222.34      8.13 o
  -2  11  18      361.22      342.62      9.53 o
  -1  11  18        5.34        9.09      1.05 o
   0  11  18      466.79      405.92     14.45 o
   1  11  18      884.73      859.51     20.46 o
  -2  12  18      199.21      199.35      5.98 o
  -1  12  18      207.17      194.05      5.37 o
   0  12  18      206.83      208.46      5.74 o
   1  12  18       42.54       43.17      2.53 o
  -2  13  18      417.66      396.71     16.14 o
  -1  13  18       22.34       17.30      1.13 o
   0  13  18      222.31      217.95      7.71 o
  -4   1  19      205.96      216.69      4.73 o
  -3   1  19       11.15       12.70      0.84 o
  -2   1  19        0.40        2.41      0.81 o
  -1   1  19      147.05      147.52      3.30 o
   0   1  19       16.50       17.67      1.05 o
   1   1  19      197.39      219.52      6.52 o
   2   1  19       18.69       12.24      0.92 o
  -4   2  19       29.65       27.38      1.19 o
  -3   2  19       23.68       22.01      1.16 o
  -2   2  19       13.50       12.64      0.89 o
  -1   2  19      292.46      281.87      5.67 o
   0   2  19      797.71      877.97     19.55 o
   1   2  19       88.52      104.03      2.81 o
   2   2  19      167.38      173.30      4.89 o
  -4   3  19        1.82        0.52      0.58 o
  -3   3  19       52.85       53.65      1.77 o
  -2   3  19      269.29      278.28      5.53 o
  -1   3  19       84.38       81.63      2.36 o
   0   3  19      180.63      195.97      5.20 o
   1   3  19      203.19      243.81      5.63 o
   2   3  19        8.38        5.96      0.86 o
  -4   4  19      197.92      205.60      5.58 o
  -3   4  19      256.80      282.23      7.03 o
  -2   4  19       21.04       21.96      1.12 o
  -1   4  19      315.78      357.72      7.84 o
   0   4  19       99.94       93.08      2.64 o
   1   4  19       10.92        8.60      0.93 o
   2   4  19      159.67      155.35      4.80 o
  -4   5  19       72.60       78.20      2.70 o
  -3   5  19     1116.38     1080.45     24.98 o
  -2   5  19       44.06       47.70      1.68 o
  -1   5  19       44.84       38.28      1.42 o
   0   5  19       85.03       86.86      2.53 o
   1   5  19      151.15      155.69      4.45 o
   2   5  19      239.87      244.08      6.89 o
  -4   6  19      704.37      664.13     23.29 o
  -3   6  19        8.89        6.34      0.82 o
  -2   6  19       61.67       59.01      2.41 o
  -1   6  19      391.15      386.67      9.26 o
   0   6  19       15.98       13.59      1.02 o
   1   6  19      120.39      127.88      3.63 o
   2   6  19       28.12       24.38      1.37 o
  -3   7  19       44.56       44.45      1.74 o
  -2   7  19      243.90      281.05      7.02 o
  -1   7  19        0.79        1.04      0.62 o
   0   7  19      503.45      515.38     11.85 o
   1   7  19      179.15      177.08      5.07 o
   2   7  19        0.37        1.23      0.89 o
  -3   8  19       61.29       55.26      2.14 o
  -2   8  19      198.69      205.14      5.35 o
  -1   8  19       10.70        9.27      0.80 o
   0   8  19       74.70       75.21      2.33 o
   1   8  19        2.66        2.06      0.75 o
   2   8  19        2.24        2.16      0.99 o
  -3   9  19      168.17      158.10      4.86 o
  -2   9  19      121.62      110.32      3.33 o
  -1   9  19       92.09       81.36      2.39 o
   0   9  19        7.47        6.89      0.88 o
   1   9  19       70.28       79.49      2.58 o
  -3  10  19      106.03      103.83      8.45 o
  -2  10  19       48.10       48.70      1.92 o
  -1  10  19       87.62       89.76      2.51 o
   0  10  19      259.83      258.65      7.44 o
   1  10  19        0.22        2.25      0.99 o
  -2  11  19        0.46        1.02      0.74 o
  -1  11  19      117.81      108.82      2.67 o
   0  11  19        4.36        6.58      0.88 o
  -1  12  19        9.43        9.50      1.08 o
   0  12  19       56.38       47.39      2.59 o
  -4   0  20        1.16        1.92      1.26 o
  -3   0  20      530.84      536.02     21.33 o
  -2   0  20       16.48       12.87      1.33 o
  -1   0  20        8.47       10.01      1.23 o
   0   0  20      444.94      491.91     16.22 o
   1   0  20      138.67      110.78      5.11 o
   2   0  20        1.65        2.35      1.01 o
  -4   1  20        4.10        6.71      0.88 o
  -3   1  20        3.11        3.73      0.73 o
  -2   1  20      396.89      396.13     10.87 o
  -1   1  20        2.88        5.60      0.72 o
   0   1  20        7.41        5.65      0.81 o
   1   1  20      346.01      321.64      7.72 o
   2   1  20      186.87      199.48      5.13 o
  -4   2  20        6.54        8.47      0.91 o
  -3   2  20      115.14      120.12      3.11 o
  -2   2  20        3.25        5.37      0.71 o
  -1   2  20      232.44      233.37      4.97 o
   0   2  20       23.00       34.33      1.27 o
   1   2  20       73.44       73.76      2.20 o
   2   2  20       85.48       86.83      2.67 o
  -4   3  20       10.92       14.27      1.28 o
  -3   3  20       60.42       61.56      1.72 o
  -2   3  20        9.85       10.27      0.87 o
  -1   3  20      153.44      150.69      3.55 o
   0   3  20       22.56       24.74      1.20 o
   1   3  20       13.39       13.79      0.95 o
   2   3  20      152.74      143.49      4.03 o
  -3   4  20       13.85       12.90      0.93 o
  -2   4  20        0.26        0.83      0.68 o
  -1   4  20       75.31       74.02      2.11 o
   0   4  20        5.91        3.48      0.76 o
   1   4  20       13.20       19.14      1.07 o
   2   4  20      256.17      233.76      6.74 o
  -3   5  20       63.07       61.70      1.77 o
  -2   5  20        5.12        6.15      0.81 o
  -1   5  20        0.23        1.56      0.70 o
   0   5  20       23.14       19.51      0.99 o
   1   5  20       42.25       38.54      1.58 o
  -3   6  20        9.19       11.61      0.84 o
  -2   6  20        9.75        9.60      0.77 o
  -1   6  20      566.76      559.27     11.29 o
   0   6  20       67.48       70.29      2.07 o
   1   6  20       75.48       85.02      3.00 o
  -3   7  20       59.32       51.24      1.73 o
  -2   7  20        1.30        1.93      0.59 o
  -1   7  20        4.16        5.10      0.71 o
   0   7  20       56.76       53.35      1.79 o
   1   7  20        7.46        6.25      0.80 o
  -3   8  20       41.72       35.99      1.94 o
  -2   8  20       14.83       17.65      0.89 o
  -1   8  20       43.33       46.58      2.14 o
   0   8  20      267.12      272.93      6.37 o
   1   8  20      172.59      181.05      5.45 o
  -2   9  20      244.22      236.91      6.05 o
  -1   9  20      180.26      182.24      4.47 o
   0   9  20       77.85       78.44      2.51 o
  -2  10  20       18.44       18.50      1.11 o
  -1  10  20       63.36       62.24      2.60 o
   0  10  20        4.60        4.63      0.86 o
  -3   1  21       78.30       62.55      2.11 o
  -2   1  21       36.43       38.37      1.35 o
  -1   1  21        0.62       -0.19      0.64 o
   0   1  21        1.34        2.88      0.70 o
   1   1  21        2.95        2.04      0.76 o
  -3   2  21      198.50      198.27      4.74 o
  -2   2  21       10.77        6.85      0.79 o
  -1   2  21       87.71       95.61      2.68 o
   0   2  21     1271.35     1291.27     31.64 o
   1   2  21      462.12      509.90     11.62 o
  -3   3  21        9.62       10.40      0.87 o
  -2   3  21      185.21      191.03      5.33 o
  -1   3  21        9.37        7.82      0.77 o
   0   3  21      401.25      423.69     10.09 o
   1   3  21       29.07       28.24      1.25 o
  -3   4  21        3.06        3.44      0.70 o
  -2   4  21       40.29       32.10      1.21 o
  -1   4  21        0.13        0.47      0.60 o
   0   4  21       12.91       13.35      0.86 o
   1   4  21        5.03        3.72      0.66 o
  -3   5  21        4.09        3.76      0.74 o
  -2   5  21      643.74      650.12     14.35 o
  -1   5  21        1.84        1.99      0.60 o
   0   5  21      334.43      361.12      8.52 o
   1   5  21      310.79      286.80      9.38 o
  -3   6  21       69.22       68.01      5.23 o
  -2   6  21        0.01        0.19      0.60 o
  -1   6  21       20.63       20.65      1.03 o
   0   6  21       24.47       21.33      1.13 o
   1   6  21       30.26       34.11      1.94 o
  -2   7  21      514.89      496.55     14.01 o
  -1   7  21       99.06       96.66      2.59 o
   0   7  21        0.02       -0.31      0.70 o
  -2   8  21        0.36        0.64      0.84 o
  -1   8  21      154.30      156.57      4.18 o
   0   8  21      111.16       92.51      5.26 o
  -1   9  21        0.89        1.16      1.04 o
  -2   0  22      310.00      295.63     12.90 o
  -1   0  22      311.19      279.07     11.92 o
   0   0  22      161.92      163.75      6.11 o
  -2   1  22      128.62      125.37      4.59 o
  -1   1  22      101.26      105.16      3.17 o
   0   1  22      639.57      672.75     14.53 o
  -2   2  22       50.13       49.71      1.64 o
  -1   2  22      149.98      170.23      4.27 o
   0   2  22      167.92      164.25      4.27 o
  -2   3  22      135.40      139.99      5.19 o
  -1   3  22        1.45        2.00      0.64 o
   0   3  22       22.45       21.50      1.11 o
  -2   4  22      117.95      116.57      3.25 o
  -1   4  22       88.95       85.98      2.58 o
   0   4  22      127.84      128.43      3.53 o
  -2   5  22      106.14      104.26      4.23 o
  -1   5  22        9.57       10.31      0.87 o
   0   5  22        1.45        2.08      0.69 o
  -1   6  22      320.17      327.17      9.58 o
  -1   1  23      344.12      340.74     13.38 o
  -1   2  23        0.02       -1.01      2.21 o
 
